# Supplementary material for: Oxonium ammonio­(cyclo­prop­yl)methyl­enebis(hydrogenphospho­nate) monohydrate
Source: Acta Crystallogr Sect E Struct Rep Online. 2008 Nov 13;64(Pt 12):o2344. doi: 10.1107/S1600536808037094 (PMC2960100; doi:10.1107/S1600536808037094)
Supplement: Supplementary file 2 [file e-64-o2344-Isup2.hkl]

# 
# h,k,l, Fc-squared, Fo-squared, sigma(Fo-squared) and status flag 
# 
data_I
_shelx_title ' cyclo in P2(1)/n' 
_shelx_refln_list_code          4 
_shelx_F_calc_maximum      155.20 
_exptl_crystal_F_000       560.00 
_reflns_d_resolution_high  0.7932 
 
loop_ 
 _symmetry_equiv_pos_as_xyz 
 'x, y, z' 
 '-x+1/2, y+1/2, -z+1/2' 
 '-x, -y, -z' 
 'x-1/2, -y-1/2, z-1/2' 
 
_cell_length_a    12.5054 
_cell_length_b     5.6169 
_cell_length_c    14.3296 
_cell_angle_alpha  90.000 
_cell_angle_beta   94.973 
_cell_angle_gamma  90.000 
 
_shelx_F_squared_multiplier     1.000 
 
loop_ 
 _refln_index_h 
 _refln_index_k 
 _refln_index_l 
 _refln_F_squared_calc 
 _refln_F_squared_meas 
 _refln_F_squared_sigma 
 _refln_observed_status 
   2   0   0    10078.78     9772.65    134.27 o 
   6   0   0     4891.35     4814.97    111.45 o 
   8   0   0      112.09      140.73     30.02 o 
  10   0   0     1838.57     1742.31     73.19 o 
  12   0   0      435.35      376.98     48.34 o 
  14   0   0       90.36       82.95    112.54 o 
   1   1   0     9809.63     9418.15     78.80 o 
   2   1   0        6.70       -7.26      7.26 o 
   3   1   0        8.66       14.84      6.92 o 
   4   1   0     2168.57     1892.03     30.20 o 
   5   1   0       21.03        4.17      9.12 o 
   6   1   0     1897.51     1852.21     38.66 o 
   7   1   0     2571.09     2596.76     46.69 o 
   8   1   0      763.88      740.90     26.71 o 
   9   1   0      260.15      229.53     24.15 o 
  10   1   0      109.87      121.29     23.26 o 
  11   1   0       26.33       12.12     22.15 o 
  12   1   0      236.53      236.97     43.96 o 
  13   1   0       71.06       77.40     38.67 o 
  14   1   0       39.82       41.12     38.01 o 
  15   1   0        8.27       18.63    149.48 o 
   1   2   0      271.83      275.17     10.76 o 
   3   2   0        1.58       -6.53      8.54 o 
   4   2   0     2368.15     2240.63     33.05 o 
   5   2   0      527.30      606.81     21.76 o 
   6   2   0     3150.78     3017.45     54.69 o 
   7   2   0      254.36      263.83     21.19 o 
   8   2   0      290.62      294.35     25.29 o 
   9   2   0      118.40       93.36     23.11 o 
  10   2   0      476.00      477.10     33.80 o 
  11   2   0        1.34        8.94     23.14 o 
  12   2   0      359.14      328.25     34.24 o 
  13   2   0      227.22      223.82     40.79 o 
  14   2   0      154.07      203.28     72.91 o 
  15   2   0       79.48      109.50     56.78 o 
   1   3   0      254.15      203.28     16.72 o 
   2   3   0      565.35      650.15     25.28 o 
   3   3   0     5687.34     5669.52     81.35 o 
   4   3   0      577.02      613.64     21.87 o 
   5   3   0     1469.69     1410.58     27.82 o 
   6   3   0      850.71      894.97     21.76 o 
   7   3   0      723.14      745.70     27.20 o 
   8   3   0       43.10       31.55     16.69 o 
   9   3   0      503.22      490.91     32.42 o 
  10   3   0      400.19      417.11     39.58 o 
  11   3   0      285.52      307.12     43.46 o 
  12   3   0       30.24       38.83     41.10 o 
  13   3   0        0.95       18.93     55.32 o 
  14   3   0       22.36      100.38     84.47 o 
   0   4   0     3964.35     3720.61    101.32 o 
   1   4   0      252.18      236.58     27.85 o 
   2   4   0      412.85      423.80     25.63 o 
   3   4   0      486.47      489.26     32.39 o 
   4   4   0      107.80       98.20     20.97 o 
   5   4   0      478.54      494.85     27.30 o 
   6   4   0      409.64      392.48     28.48 o 
   7   4   0      269.85      295.53     35.14 o 
   8   4   0       19.16       -4.49     34.46 o 
   9   4   0      277.29      300.32     36.18 o 
  10   4   0      516.90      541.22     56.96 o 
  11   4   0      568.40      525.89     64.04 o 
  12   4   0       57.63       83.27     50.20 o 
   1   5   0     4281.16     4344.81     94.08 o 
   2   5   0      330.55      344.81     36.05 o 
   3   5   0      158.54      108.86     27.44 o 
   4   5   0       47.52       51.21     22.81 o 
   5   5   0      879.89      929.75     43.35 o 
   6   5   0       45.70       58.86     32.26 o 
   7   5   0       45.25       22.25     43.72 o 
   8   5   0       89.43      132.59     61.65 o 
   9   5   0       77.81      145.23     52.10 o 
  10   5   0      754.89      808.45     76.12 o 
  11   5   0      132.53      276.43    100.48 o 
   0   6   0     1965.81     1945.83    137.22 o 
   1   6   0      114.83      102.83     31.74 o 
   2   6   0      306.07      309.81     73.24 o 
   3   6   0       86.22       73.57     35.23 o 
   4   6   0      745.93      864.02     73.77 o 
   5   6   0       13.47      -26.78     44.62 o 
   6   6   0      246.37      347.74     63.85 o 
   7   6   0        8.04       -8.34     68.02 o 
   8   6   0       15.66       -6.87     68.89 o 
   1   7   0      118.58      912.67    273.40 o 
   2   7   0      148.11      134.58    103.21 o 
 -15   0   1      665.81      648.22    211.41 o 
 -13   0   1       31.40        7.91     52.26 o 
 -11   0   1        0.01      -20.25     30.20 o 
  -9   0   1      163.93      170.63     32.77 o 
  -7   0   1     1267.47     1328.91     53.57 o 
  -5   0   1      606.92      640.87     26.51 o 
  -3   0   1     3022.61     2651.62     43.79 o 
  -1   0   1     7392.41     7235.50    192.28 o 
   1   0   1     3407.92     3710.33     47.49 o 
   3   0   1     9723.17     9503.10    128.91 o 
   5   0   1    24087.55    25487.07    360.29 o 
   7   0   1       59.07       12.97     22.40 o 
   9   0   1     1682.32     1667.61     68.38 o 
  11   0   1     1824.60     1578.99     74.71 o 
  13   0   1      938.63      842.42     87.88 o 
  15   0   1      287.24      446.39    184.46 o 
 -15   1   1      546.57      618.71    181.21 o 
 -14   1   1     1226.80     1151.83     86.35 o 
 -13   1   1      170.08      197.55     41.48 o 
 -12   1   1      315.51      353.37     39.69 o 
 -11   1   1       27.57      -16.59     25.54 o 
 -10   1   1      832.77      798.73     36.27 o 
  -9   1   1      101.64      113.18     16.26 o 
  -8   1   1      158.48      159.70     15.44 o 
  -7   1   1        9.87       17.00     10.70 o 
  -6   1   1        3.33        6.44      9.77 o 
  -5   1   1        0.05      -10.82     10.89 o 
  -4   1   1      413.97      462.59     24.48 o 
  -3   1   1        5.58        2.22      8.89 o 
  -2   1   1     7062.94     6912.27     70.33 o 
  -1   1   1     2735.41     2415.50     23.22 o 
   0   1   1      630.94      563.60     11.04 o 
   2   1   1     9962.49     9787.14    109.25 o 
   3   1   1     5023.18     4690.29     50.46 o 
   4   1   1      997.40      893.39     20.98 o 
   5   1   1     1264.64     1445.80     28.88 o 
   6   1   1     1823.36     1780.87     34.50 o 
   7   1   1       54.07       80.50     14.34 o 
   8   1   1     2579.25     2346.37     54.42 o 
   9   1   1      235.11      215.65     25.11 o 
  10   1   1      104.12      121.62     24.59 o 
  11   1   1      110.65      111.75     25.84 o 
  12   1   1      198.44      166.25     34.91 o 
  13   1   1       64.41       46.28     32.86 o 
  14   1   1      209.85      299.71     83.27 o 
  15   1   1       45.18      139.70    125.08 o 
 -15   2   1      275.26      408.98    146.07 o 
 -14   2   1       33.59       13.20     89.08 o 
 -13   2   1      459.78      461.46     74.84 o 
 -12   2   1       14.31      -24.26     24.26 o 
 -11   2   1        1.76       16.84     22.48 o 
 -10   2   1       53.86       58.48     22.99 o 
  -9   2   1      216.74      215.33     25.67 o 
  -8   2   1      427.56      394.07     27.75 o 
  -7   2   1     1018.67     1027.84     36.86 o 
  -6   2   1     1159.81     1048.61     35.97 o 
  -5   2   1       10.65       19.10     14.05 o 
  -4   2   1        1.45       10.52      9.41 o 
  -3   2   1      313.07      292.37     12.12 o 
  -2   2   1      376.02      475.00     13.49 o 
  -1   2   1     7474.85     6847.07     76.44 o 
   0   2   1      125.07      112.59      9.87 o 
   1   2   1     3522.40     3418.48     38.62 o 
   2   2   1     2013.76     2001.38     26.77 o 
   3   2   1     1337.40     1130.14     21.36 o 
   4   2   1      382.71      380.63     14.61 o 
   5   2   1       27.82       36.20     12.15 o 
   6   2   1     2793.33     2748.43     45.86 o 
   7   2   1     2516.73     2377.65     39.19 o 
   8   2   1      349.93      357.30     17.20 o 
   9   2   1     7820.98     7671.87    113.38 o 
  10   2   1       33.80       65.59     23.74 o 
  11   2   1      352.35      340.37     32.43 o 
  12   2   1       98.66      154.40     35.56 o 
  13   2   1       24.66       42.09     35.22 o 
  14   2   1       13.91      -18.63     45.79 o 
 -14   3   1       63.95      179.46     91.85 o 
 -13   3   1       44.79       95.18     51.70 o 
 -12   3   1       21.35      -37.14     47.98 o 
 -11   3   1       28.28        4.57     28.04 o 
 -10   3   1      690.13      694.37     46.64 o 
  -9   3   1     1004.73     1057.17     42.98 o 
  -8   3   1       67.94       77.50     22.43 o 
  -7   3   1      112.72       99.14     19.30 o 
  -6   3   1       49.81       68.09     18.18 o 
  -5   3   1      344.61      412.11     17.29 o 
  -4   3   1      114.10      103.38     12.84 o 
  -3   3   1        9.11       14.00     12.23 o 
  -2   3   1      537.32      519.01     20.37 o 
  -1   3   1     4258.91     4108.06     59.24 o 
   0   3   1      523.12      562.77     20.46 o 
   1   3   1      336.58      389.48     22.64 o 
   2   3   1      472.66      474.91     21.77 o 
   3   3   1      691.88      673.12     23.80 o 
   4   3   1      226.44      240.42     16.52 o 
   5   3   1      432.81      453.33     18.02 o 
   6   3   1      619.92      578.38     19.76 o 
   7   3   1       73.73       91.23     12.95 o 
   8   3   1     7332.29     6609.81    113.66 o 
   9   3   1       16.98      -14.12     25.16 o 
  10   3   1     1074.91     1031.64     56.08 o 
  11   3   1       72.01      101.91     43.67 o 
  12   3   1       12.47       19.21     36.10 o 
  13   3   1       86.76      100.09     54.66 o 
  14   3   1      108.59      228.49     80.49 o 
 -12   4   1       42.60       18.09     61.07 o 
 -11   4   1        7.04       11.38     41.13 o 
 -10   4   1       77.11       66.25     40.61 o 
  -9   4   1      160.04      188.31     43.03 o 
  -8   4   1     1201.31     1257.76     56.07 o 
  -7   4   1       86.21       94.78     25.31 o 
  -6   4   1      120.07      124.18     17.35 o 
  -5   4   1       79.64       81.40     18.30 o 
  -4   4   1       27.27       22.20     21.57 o 
  -3   4   1     1128.42     1105.29     45.02 o 
  -2   4   1      971.75      899.13     50.99 o 
  -1   4   1      614.57      618.45     33.77 o 
   0   4   1        4.40      -19.43     19.43 o 
   1   4   1     1007.53     1003.21     35.60 o 
   2   4   1      685.80      715.54     33.46 o 
   3   4   1     1486.41     1371.27     41.51 o 
   4   4   1       80.13      100.86     17.32 o 
   5   4   1      634.89      605.94     29.25 o 
   6   4   1      676.87      644.25     37.16 o 
   7   4   1      285.48      299.75     39.64 o 
   8   4   1       42.16       66.40     29.38 o 
   9   4   1      546.29      554.83     43.77 o 
  10   4   1       89.16       95.46     33.21 o 
  11   4   1        0.47      -25.28     41.06 o 
  12   4   1        0.64       72.05     49.12 o 
 -11   5   1      307.58      446.28     76.68 o 
 -10   5   1      442.76      506.89     68.42 o 
  -9   5   1      197.10      177.92     68.26 o 
  -8   5   1        5.54      -41.61     41.61 o 
  -7   5   1      207.68      208.52     52.33 o 
  -6   5   1      173.21      212.58     49.75 o 
  -5   5   1        0.07      -30.43     30.43 o 
  -4   5   1        3.58       18.50     26.51 o 
  -3   5   1       11.09       -8.24     26.91 o 
  -2   5   1     1963.26     1838.01     76.56 o 
  -1   5   1       48.83       66.63     27.55 o 
   0   5   1      448.96      460.02     39.42 o 
   1   5   1      239.35      258.96     42.06 o 
   2   5   1     1804.98     1770.98     74.82 o 
   3   5   1       46.25       77.64     23.26 o 
   4   5   1     3206.14     3148.94     77.50 o 
   5   5   1      294.01      347.00     33.46 o 
   6   5   1      285.56      227.66     39.11 o 
   7   5   1      204.79      235.57     40.01 o 
   8   5   1      462.67      486.78     64.87 o 
   9   5   1        3.93        5.63     62.47 o 
  10   5   1      120.21      171.49     50.26 o 
  -8   6   1       74.33       44.85     55.68 o 
  -7   6   1       55.28       -3.01     51.22 o 
  -6   6   1      130.85       85.90     51.11 o 
  -5   6   1      326.99      331.89     59.54 o 
  -4   6   1       95.06       66.74     46.30 o 
  -3   6   1       29.13       44.72     43.84 o 
  -2   6   1      153.41      279.43     43.58 o 
  -1   6   1      209.89      205.74     63.33 o 
   0   6   1      193.48      232.70     84.06 o 
   1   6   1       49.92      235.01     78.73 o 
   2   6   1       17.47       17.44     33.45 o 
   3   6   1      536.63      521.57     66.57 o 
   4   6   1      183.70      101.13     49.35 o 
   5   6   1      552.14      595.06     79.00 o 
   6   6   1      841.99      907.21     79.75 o 
   7   6   1      133.40      268.80     63.31 o 
   8   6   1      133.09      113.62     57.87 o 
  -1   7   1      727.00     2156.21    188.25 o 
   0   7   1        6.49      193.20    172.22 o 
   1   7   1      142.14      413.52    299.14 o 
 -14   0   2      735.82      727.08    132.90 o 
 -12   0   2      238.96      270.32     42.69 o 
 -10   0   2     4253.37     3796.58    110.16 o 
  -8   0   2      151.27      160.11     28.06 o 
  -6   0   2      495.39      437.26     25.37 o 
  -4   0   2      567.35      592.55     23.68 o 
  -2   0   2      119.60      122.21     14.41 o 
   0   0   2     1695.31     1805.91     28.33 o 
   2   0   2     2645.50     2694.24     41.67 o 
   4   0   2       10.12       11.51     12.60 o 
   6   0   2     3263.36     3381.94     77.42 o 
   8   0   2     5555.16     5459.37    133.31 o 
  10   0   2      161.44      122.78     35.03 o 
  12   0   2     2247.47     2107.24     90.91 o 
  14   0   2      433.22      541.50    143.35 o 
 -15   1   2      996.25     1097.76    183.33 o 
 -14   1   2      206.64      276.84     60.68 o 
 -13   1   2        0.10       33.43     32.25 o 
 -12   1   2       16.79      -17.02     27.80 o 
 -11   1   2     1576.55     1494.16     63.23 o 
 -10   1   2      305.62      311.53     33.77 o 
  -9   1   2     2372.14     2282.14     53.24 o 
  -8   1   2      484.90      471.38     25.81 o 
  -7   1   2      183.12      195.95     13.45 o 
  -6   1   2      100.40       97.19     12.45 o 
  -5   1   2     2120.51     1862.54     47.10 o 
  -4   1   2     7831.73     7485.93    106.94 o 
  -3   1   2      342.10      391.24     13.04 o 
  -2   1   2      154.95      180.13     11.03 o 
   0   1   2       52.06       33.01      6.93 o 
   2   1   2     2280.03     2247.71     28.70 o 
   3   1   2       28.95       15.10      7.89 o 
   4   1   2     1999.26     2311.08     32.95 o 
   5   1   2      432.35      420.58     18.05 o 
   6   1   2     2921.75     3031.38     70.09 o 
   7   1   2     5932.35     6009.02    106.45 o 
   8   1   2       89.37       77.58     17.32 o 
   9   1   2      527.58      547.68     29.19 o 
  10   1   2       43.65       67.27     23.52 o 
  11   1   2     1238.03     1233.10     61.04 o 
  12   1   2       14.60       35.34     30.85 o 
  13   1   2      214.97      308.00     61.41 o 
  14   1   2       21.56       13.90     60.31 o 
  15   1   2       52.13       90.12     87.70 o 
 -15   2   2       32.93       17.61    117.48 o 
 -14   2   2       70.02       47.33     80.22 o 
 -13   2   2      269.14      309.39     54.56 o 
 -12   2   2      407.78      526.21     47.11 o 
 -11   2   2       77.22       68.97     29.40 o 
 -10   2   2      789.52      754.66     47.03 o 
  -9   2   2        4.02        0.78     25.33 o 
  -8   2   2       82.97      109.35     21.15 o 
  -7   2   2      306.19      337.04     25.41 o 
  -6   2   2      218.95      239.44     21.55 o 
  -5   2   2       38.63       33.75     14.58 o 
  -4   2   2      570.35      649.98     17.45 o 
  -3   2   2      125.03      128.25      9.78 o 
  -2   2   2        1.36        7.94      8.88 o 
  -1   2   2     2426.63     2225.61     28.61 o 
   0   2   2     6027.31     5376.27     59.50 o 
   1   2   2      803.25      726.15     17.68 o 
   2   2   2        3.12       12.12      8.95 o 
   3   2   2      112.06      116.26     12.95 o 
   4   2   2      310.43      361.68     19.03 o 
   5   2   2       10.39       11.04     12.55 o 
   6   2   2     4068.74     3904.10     60.97 o 
   7   2   2      157.33      176.61     14.23 o 
   8   2   2      151.67      156.64     17.38 o 
   9   2   2      481.30      487.83     27.06 o 
  10   2   2     3590.08     3317.78     76.29 o 
  11   2   2      196.97      241.57     36.59 o 
  12   2   2      673.52      684.72     50.67 o 
  13   2   2        0.08       -0.38     33.72 o 
  14   2   2      313.80      327.09     89.45 o 
 -14   3   2        2.08       43.70     63.09 o 
 -13   3   2      252.93      342.43     56.88 o 
 -12   3   2       80.78       50.80     50.16 o 
 -11   3   2     1105.45     1065.45     77.26 o 
 -10   3   2      119.38      114.24     25.63 o 
  -9   3   2       21.57        7.30     20.35 o 
  -8   3   2        7.28      -19.58     19.58 o 
  -7   3   2     1054.57     1014.47     45.86 o 
  -6   3   2      102.50       89.80     18.61 o 
  -5   3   2        0.67        3.22     10.33 o 
  -4   3   2     1234.64     1253.33     26.55 o 
  -3   3   2       72.24       99.42     15.35 o 
  -2   3   2     1266.41     1276.33     33.22 o 
  -1   3   2       24.65       -6.44     12.19 o 
   0   3   2      567.92      626.99     21.78 o 
   1   3   2       59.83       46.35     13.22 o 
   2   3   2       75.36       74.73     14.35 o 
   3   3   2       38.78       48.83     12.56 o 
   4   3   2      964.14     1075.54     38.13 o 
   5   3   2      181.57      130.25     20.62 o 
   6   3   2      544.78      517.15     28.56 o 
   7   3   2      592.70      606.17     33.30 o 
   8   3   2      271.37      286.21     25.55 o 
   9   3   2       19.67        2.05     26.69 o 
  10   3   2       11.91       40.69     29.26 o 
  11   3   2     1127.96     1157.95     60.09 o 
  12   3   2       39.16       43.66     50.41 o 
  13   3   2     1300.72     1356.58    100.35 o 
 -12   4   2      173.34      232.00     75.00 o 
 -11   4   2       35.05       26.43     41.13 o 
 -10   4   2      504.53      585.24     58.00 o 
  -9   4   2       24.30       -8.91     39.81 o 
  -8   4   2        7.70       -4.92     30.33 o 
  -7   4   2     1755.18     1674.18     47.57 o 
  -6   4   2     1183.85     1181.05     40.72 o 
  -5   4   2       14.78       16.32     19.16 o 
  -4   4   2       95.31      110.94     19.53 o 
  -3   4   2      615.60      585.85     32.59 o 
  -2   4   2       47.11       27.09     18.96 o 
  -1   4   2       60.91       29.55     22.02 o 
   0   4   2      109.93       84.35     22.97 o 
   1   4   2      362.88      369.68     24.57 o 
   2   4   2      291.01      279.01     22.79 o 
   3   4   2      150.88      127.00     18.70 o 
   4   4   2       15.21       -6.13     17.56 o 
   5   4   2       12.17      -15.18     19.69 o 
   6   4   2     1728.21     1779.60     54.39 o 
   7   4   2     1501.97     1518.32     63.09 o 
   8   4   2      237.77      214.62     35.85 o 
   9   4   2      115.29      108.90     33.16 o 
  10   4   2      488.87      464.20     45.13 o 
  11   4   2       31.01      -13.27     44.96 o 
  12   4   2      468.26      512.00    124.63 o 
 -11   5   2      111.03      228.79     93.56 o 
 -10   5   2      163.24      150.52     54.18 o 
  -9   5   2      314.46      325.57     58.95 o 
  -8   5   2       40.36       20.23     43.87 o 
  -7   5   2      280.99      277.09     54.08 o 
  -6   5   2      149.31      169.86     47.80 o 
  -5   5   2      251.26      273.92     42.33 o 
  -4   5   2      188.28      122.50     30.79 o 
  -3   5   2      483.57      508.29     39.79 o 
  -2   5   2      275.70      322.76     34.56 o 
  -1   5   2      166.48      167.04     28.60 o 
   0   5   2     1588.94     1675.36     60.30 o 
   1   5   2      183.38      202.06     28.27 o 
   2   5   2      268.90      294.56     29.70 o 
   3   5   2      280.48      282.64     28.79 o 
   4   5   2        0.05        9.65     24.97 o 
   5   5   2      686.71      685.27     40.88 o 
   6   5   2      503.78      504.07     47.83 o 
   7   5   2     1915.41     1917.99     84.20 o 
   8   5   2      625.48      591.97     47.80 o 
   9   5   2       14.81       20.39     41.94 o 
  10   5   2      218.38      321.94     80.20 o 
  -8   6   2      100.65      120.69     99.02 o 
  -7   6   2      174.09      217.19     70.43 o 
  -6   6   2      375.67      427.26     67.29 o 
  -5   6   2      101.40      173.46     51.17 o 
  -4   6   2        0.08       33.10     49.01 o 
  -3   6   2       16.25       15.34     32.42 o 
  -2   6   2        0.70       32.88     38.19 o 
  -1   6   2      630.97      746.75    100.03 o 
   0   6   2        0.09       81.40     36.37 o 
   1   6   2      490.78      632.17     73.30 o 
   2   6   2       91.44      130.61     36.97 o 
   3   6   2      192.24      165.75     52.15 o 
   4   6   2       95.32      117.23     39.34 o 
   5   6   2       55.94       23.79     51.61 o 
   6   6   2      353.38      293.64     62.02 o 
   7   6   2      310.52      355.08     68.27 o 
  -1   7   2        0.36      199.90    141.47 o 
   1   7   2      151.28      144.44    101.98 o 
 -15   0   3      300.10      481.12    264.89 o 
 -13   0   3      515.00      575.00     79.46 o 
 -11   0   3     1032.99     1060.79     86.26 o 
  -9   0   3      149.49      173.21     31.01 o 
  -7   0   3      104.23       56.12     22.52 o 
  -5   0   3     1539.54     1452.74     40.81 o 
  -3   0   3     6585.98     6405.49    146.08 o 
   1   0   3       89.22       90.18     12.96 o 
   3   0   3     1600.53     1744.47     38.99 o 
   5   0   3      918.30     1049.03     40.58 o 
   7   0   3       10.47        2.36     20.55 o 
   9   0   3     3639.45     3728.62    110.28 o 
  11   0   3      195.19      218.13     52.92 o 
  13   0   3        9.90      -28.16     40.00 o 
  15   0   3      601.78      947.00    399.88 o 
 -15   1   3       72.90      105.02     82.41 o 
 -14   1   3      516.76      556.44     63.35 o 
 -13   1   3       46.10       32.34     45.17 o 
 -12   1   3     2384.74     2215.60     74.48 o 
 -11   1   3      166.31      166.23     32.17 o 
 -10   1   3       83.41       62.08     18.67 o 
  -9   1   3      949.44      949.96     29.25 o 
  -8   1   3     5663.86     5407.77     80.57 o 
  -7   1   3      687.19      725.45     22.85 o 
  -6   1   3      378.38      337.35     15.76 o 
  -5   1   3     2011.83     1906.85     38.66 o 
  -4   1   3       15.02       10.42      8.90 o 
  -3   1   3      114.08      110.93      9.99 o 
  -2   1   3    10565.70     9680.96     88.23 o 
  -1   1   3     3630.74     3588.61     37.88 o 
   0   1   3     2905.12     2612.86     29.23 o 
   1   1   3      754.77      778.40     15.45 o 
   2   1   3     2459.14     2499.40     32.64 o 
   3   1   3     1025.01     1088.95     19.31 o 
   4   1   3      868.09      883.29     22.08 o 
   5   1   3      306.94      305.55     15.00 o 
   6   1   3      149.64      155.73     15.27 o 
   7   1   3       12.58        5.80     13.55 o 
   8   1   3       22.92       12.52     16.60 o 
   9   1   3       62.57       86.08     20.63 o 
  10   1   3      412.28      497.08     35.90 o 
  11   1   3       17.62       14.13     23.24 o 
  12   1   3      130.67      140.95     47.26 o 
  13   1   3      224.13      251.53     48.86 o 
  14   1   3      513.01      568.94    143.38 o 
  15   1   3      364.71      247.19    186.45 o 
 -15   2   3      290.10      296.52     77.23 o 
 -14   2   3      112.58       93.86     84.27 o 
 -13   2   3      426.82      459.84     58.05 o 
 -12   2   3      187.78      173.64     41.89 o 
 -11   2   3      924.96      928.33     63.11 o 
 -10   2   3      647.54      592.14     43.82 o 
  -9   2   3     3729.52     3403.87     85.54 o 
  -8   2   3     3047.67     2934.52     63.45 o 
  -7   2   3     4514.23     4271.09     81.71 o 
  -6   2   3       37.79       42.26     16.47 o 
  -5   2   3      734.70      760.03     26.21 o 
  -4   2   3     1605.19     1481.52     31.16 o 
  -3   2   3      231.88      267.41     15.47 o 
  -2   2   3     1065.82     1074.49     20.34 o 
  -1   2   3     1736.54     1403.59     26.59 o 
   0   2   3      254.84      248.27     14.07 o 
   1   2   3     1567.23     1514.27     27.15 o 
   2   2   3     1812.09     1711.61     32.39 o 
   3   2   3       45.83       63.02     14.38 o 
   4   2   3       10.76      -10.50     14.55 o 
   5   2   3      729.28      691.52     29.85 o 
   6   2   3       40.84       58.36     18.63 o 
   7   2   3       98.19      115.29     14.61 o 
   8   2   3      413.05      396.74     21.76 o 
   9   2   3      578.37      586.22     28.91 o 
  10   2   3        7.41        3.41     22.38 o 
  11   2   3      121.25      111.84     45.17 o 
  12   2   3      245.74      251.33     40.29 o 
  13   2   3      580.86      585.43     51.98 o 
  14   2   3       66.02       33.49     73.55 o 
 -14   3   3      617.80      590.77    160.27 o 
 -13   3   3       11.87       54.16     57.42 o 
 -12   3   3      390.76      449.72     54.46 o 
 -11   3   3        0.43      -22.22     31.76 o 
 -10   3   3      489.20      498.74     43.17 o 
  -9   3   3       28.82       31.08     24.64 o 
  -8   3   3     4034.63     3887.46     80.91 o 
  -7   3   3       53.66       46.06     20.03 o 
  -6   3   3      821.38      779.85     33.07 o 
  -5   3   3      392.68      427.23     17.20 o 
  -4   3   3      184.36      198.13     17.45 o 
  -3   3   3      110.02      117.28     14.28 o 
  -2   3   3       29.72       -0.08     12.00 o 
  -1   3   3     1282.69     1274.25     28.65 o 
   0   3   3      251.91      270.65     17.40 o 
   1   3   3       82.44       77.77     14.82 o 
   2   3   3      104.94      117.51     13.53 o 
   3   3   3      231.06      189.55     18.43 o 
   4   3   3      858.82      869.13     38.89 o 
   5   3   3      428.70      386.71     26.73 o 
   6   3   3        0.79      -18.64     18.64 o 
   7   3   3       88.88      121.24     23.35 o 
   8   3   3     2373.32     2230.86     58.18 o 
   9   3   3      147.75      140.97     32.18 o 
  10   3   3      377.67      409.96     41.76 o 
  11   3   3      101.05      122.75     35.37 o 
  12   3   3      317.47      308.99     50.55 o 
  13   3   3      208.37      226.03     68.61 o 
 -12   4   3        6.58       13.65     40.60 o 
 -11   4   3      296.76      367.30     52.80 o 
 -10   4   3       13.16      -19.84     45.64 o 
  -9   4   3      755.83      668.02     52.15 o 
  -8   4   3      153.57      171.02     38.74 o 
  -7   4   3     1340.83     1361.05     54.40 o 
  -6   4   3      730.88      713.08     42.27 o 
  -5   4   3      185.37      210.06     25.52 o 
  -4   4   3       10.64        1.72     16.76 o 
  -3   4   3     1473.47     1509.39     42.63 o 
  -2   4   3      610.47      636.70     34.01 o 
  -1   4   3     1547.65     1619.87     48.88 o 
   0   4   3       25.69       33.54     20.04 o 
   1   4   3      140.22      137.97     20.13 o 
   2   4   3      232.27      223.88     19.66 o 
   3   4   3      192.15      200.98     25.27 o 
   4   4   3        5.30       12.91     21.53 o 
   5   4   3       23.47        0.01     24.87 o 
   6   4   3      772.74      667.01     45.18 o 
   7   4   3       73.29       60.54     23.67 o 
   8   4   3      528.39      439.25     40.82 o 
   9   4   3      673.07      686.99     48.87 o 
  10   4   3      154.35      221.31     39.63 o 
  11   4   3      488.01      480.26     49.07 o 
  12   4   3      439.15      465.15     66.10 o 
 -10   5   3      284.76      330.68     77.60 o 
  -9   5   3       46.72       28.39     44.25 o 
  -8   5   3      351.34      379.54     58.88 o 
  -7   5   3       58.24       35.84     39.49 o 
  -6   5   3       37.69      -17.41     33.36 o 
  -5   5   3      142.46      113.69     31.98 o 
  -4   5   3      553.22      546.58     45.14 o 
  -3   5   3        1.62        5.77     26.58 o 
  -2   5   3     1427.77     1492.03     63.97 o 
  -1   5   3      226.20      297.42     38.05 o 
   0   5   3      471.63      484.65     51.74 o 
   1   5   3      179.50      202.98     27.10 o 
   2   5   3      926.60      878.15     38.56 o 
   3   5   3        0.31      -24.91     24.91 o 
   4   5   3       74.28       45.11     26.62 o 
   5   5   3      536.86      485.31     38.49 o 
   6   5   3      101.43      102.01     35.97 o 
   7   5   3        0.07       16.75     30.21 o 
   8   5   3      108.95       87.44     35.86 o 
   9   5   3      757.33      818.79     70.10 o 
  10   5   3      573.41      661.50    123.81 o 
  -8   6   3      274.55      335.59     85.16 o 
  -7   6   3      895.97     1076.53    136.13 o 
  -6   6   3       15.25      -46.16     59.38 o 
  -5   6   3       15.97      -51.98     55.15 o 
  -4   6   3       70.85      114.04     47.45 o 
  -3   6   3      284.06      284.82     67.15 o 
  -2   6   3      401.19      482.21     62.82 o 
  -1   6   3       63.05      157.01     80.24 o 
   0   6   3       19.41      208.09     82.32 o 
   1   6   3      290.37      347.46     44.84 o 
   2   6   3      624.45      630.82     52.01 o 
   3   6   3      316.87      371.81     37.86 o 
   4   6   3      139.35      144.00     42.72 o 
   5   6   3      249.24      173.58     48.59 o 
   6   6   3       44.94        7.04     49.19 o 
   7   6   3       40.63       30.13     53.97 o 
 -14   0   4        2.37       49.54     61.37 o 
 -12   0   4      483.47      464.48     44.76 o 
 -10   0   4     1483.19     1405.06     63.03 o 
  -8   0   4      398.54      481.01     36.90 o 
  -6   0   4      154.17      135.39     24.25 o 
  -4   0   4      409.40      377.20     30.07 o 
  -2   0   4     9960.02     9771.33    126.86 o 
   0   0   4    10608.32    11657.57    161.11 o 
   2   0   4    15553.92    17541.52    241.22 o 
   6   0   4      153.81      160.36     25.47 o 
   8   0   4       17.99       22.15     29.80 o 
  10   0   4       47.08       75.73     35.33 o 
  12   0   4      105.87       91.62     40.49 o 
  14   0   4      192.55      303.11    126.55 o 
 -15   1   4       90.70       74.72     88.33 o 
 -14   1   4       49.74       64.67     52.71 o 
 -13   1   4       84.93       86.61     34.76 o 
 -12   1   4       15.50       40.35     30.08 o 
 -11   1   4     1002.51     1055.50     53.64 o 
 -10   1   4       11.89       20.05     18.33 o 
  -9   1   4     3606.80     3463.33     91.56 o 
  -8   1   4      940.26      928.19     28.50 o 
  -7   1   4      354.40      362.15     18.69 o 
  -6   1   4      549.04      521.91     20.45 o 
  -5   1   4     1564.83     1465.07     35.27 o 
  -4   1   4     6696.11     6758.01     77.17 o 
  -3   1   4    11078.32    10550.03    105.61 o 
  -2   1   4     6042.18     6470.98     68.48 o 
  -1   1   4     3205.68     3177.50     37.29 o 
   0   1   4     3027.88     3405.33     44.68 o 
   1   1   4     9311.55     9406.93     91.36 o 
   2   1   4        1.04        0.54      8.95 o 
   3   1   4     1044.02     1065.52     21.69 o 
   4   1   4      644.63      772.67     19.99 o 
   5   1   4       40.59       69.01     13.57 o 
   6   1   4     1235.17     1231.26     29.57 o 
   7   1   4     1186.01     1308.89     51.48 o 
   8   1   4      240.48      251.06     23.64 o 
   9   1   4        0.68       -4.31     19.33 o 
  10   1   4      800.68      771.98     39.41 o 
  11   1   4        0.03       23.40     24.64 o 
  12   1   4       66.13       41.43     36.06 o 
  13   1   4       29.99       74.96     73.63 o 
  14   1   4       48.40       64.36    101.27 o 
 -14   2   4       22.28       54.26     53.53 o 
 -13   2   4      234.80      253.09     51.63 o 
 -12   2   4      239.80      285.92     40.62 o 
 -11   2   4       24.92       -5.51     27.61 o 
 -10   2   4     3356.37     3343.76     87.87 o 
  -9   2   4        1.49      -25.08     25.08 o 
  -8   2   4        0.15      -24.44     24.44 o 
  -7   2   4      309.58      347.07     23.51 o 
  -6   2   4     1178.64     1110.58     42.32 o 
  -5   2   4       52.27       81.11     11.82 o 
  -4   2   4     2818.91     2602.44     44.92 o 
  -3   2   4     1015.80     1097.42     27.06 o 
  -2   2   4      212.20      226.33     11.08 o 
   0   2   4     2965.65     2785.65     40.83 o 
   1   2   4       71.23       78.68     12.40 o 
   2   2   4     2003.57     2168.55     38.86 o 
   3   2   4     2911.33     3268.73     62.89 o 
   4   2   4     1081.05     1199.01     38.72 o 
   5   2   4       17.98       -4.60     18.71 o 
   6   2   4     1924.49     1782.70     48.57 o 
   7   2   4       37.46       -0.27     23.93 o 
   8   2   4       38.56       14.70     21.59 o 
   9   2   4      451.00      435.26     27.63 o 
  10   2   4        0.85        3.30     23.10 o 
  11   2   4       21.11       -3.64     31.15 o 
  12   2   4      492.44      494.27     60.53 o 
  13   2   4        4.13      -11.86     42.53 o 
  14   2   4      200.57      293.41    110.39 o 
 -14   3   4        7.02      202.01     71.03 o 
 -13   3   4      149.85      175.87     69.80 o 
 -12   3   4       58.20       46.35     33.77 o 
 -11   3   4      193.34      242.59     39.14 o 
 -10   3   4      103.20       61.71     38.62 o 
  -9   3   4     1802.59     1764.43     69.43 o 
  -8   3   4       80.02      142.56     34.38 o 
  -7   3   4      546.99      534.68     52.49 o 
  -6   3   4       20.98       31.73     26.10 o 
  -5   3   4     2404.59     2214.21     44.85 o 
  -4   3   4     1968.75     1776.71     42.79 o 
  -3   3   4     2543.23     2365.51     42.20 o 
  -2   3   4      234.07      222.05     14.90 o 
  -1   3   4       92.31       65.16     13.79 o 
   0   3   4     1209.00     1117.78     31.83 o 
   1   3   4     2672.77     2494.51     45.74 o 
   2   3   4        0.44       -4.10     12.28 o 
   3   3   4      642.99      667.07     26.81 o 
   4   3   4      804.18      783.44     33.91 o 
   5   3   4     1066.87     1008.16     38.86 o 
   6   3   4        1.39        3.02     19.88 o 
   7   3   4      163.11      140.73     25.27 o 
   8   3   4      893.93      872.53     45.88 o 
   9   3   4        0.25      -28.48     28.48 o 
  10   3   4        0.04      -11.14     29.22 o 
  11   3   4       39.05       15.16     41.17 o 
  12   3   4       26.92       63.78     35.67 o 
  13   3   4      631.80      632.78     92.32 o 
 -12   4   4       97.80      163.84     57.02 o 
 -11   4   4       73.19      147.93     63.95 o 
 -10   4   4      348.67      381.53     57.87 o 
  -9   4   4      483.39      442.43     47.26 o 
  -8   4   4      109.01      113.14     32.29 o 
  -7   4   4      188.21      193.10     32.82 o 
  -6   4   4     1297.70     1340.01     54.22 o 
  -5   4   4        7.57       -2.11     20.45 o 
  -4   4   4     2259.56     2292.99     63.01 o 
  -3   4   4     1642.42     1650.83     41.81 o 
  -2   4   4      135.88      118.78     19.93 o 
  -1   4   4     2600.13     2452.75     55.81 o 
   0   4   4     3302.98     3115.24     61.98 o 
   1   4   4     1649.96     1688.17     44.98 o 
   2   4   4     2095.50     2056.17     42.43 o 
   3   4   4       28.01       56.26     19.38 o 
   4   4   4        7.50       45.16     23.76 o 
   5   4   4      193.16      161.34     26.90 o 
   6   4   4        3.28        6.87     22.51 o 
   7   4   4     1028.40      928.59     45.31 o 
   8   4   4       25.43      -11.01     28.67 o 
   9   4   4        2.70        1.27     30.28 o 
  10   4   4      126.04      106.91     51.77 o 
  11   4   4       26.44       87.18     63.56 o 
  12   4   4        0.03      -35.20     45.54 o 
 -10   5   4      259.69      217.08     79.45 o 
  -9   5   4       48.83       91.21     65.47 o 
  -8   5   4      421.07      517.35     79.34 o 
  -7   5   4       15.11      -24.34     31.94 o 
  -6   5   4      140.80      125.61     40.07 o 
  -5   5   4      361.87      421.60     40.58 o 
  -4   5   4       10.80       12.42     24.33 o 
  -3   5   4      244.37      289.64     38.32 o 
  -2   5   4      131.90      123.18     28.77 o 
  -1   5   4      331.76      346.09     35.98 o 
   0   5   4      629.76      668.49     37.96 o 
   1   5   4     1678.12     1680.08     87.93 o 
   2   5   4       15.94       28.24     26.10 o 
   3   5   4      643.13      655.91     40.30 o 
   4   5   4       47.80       46.72     30.83 o 
   5   5   4       33.13        6.34     27.58 o 
   6   5   4      341.19      331.87     40.46 o 
   7   5   4        0.22       75.26     33.25 o 
   8   5   4      311.85      306.57     43.12 o 
   9   5   4      176.25      233.89     74.96 o 
  10   5   4        6.08       48.51     60.19 o 
  -7   6   4      323.43      297.47     75.86 o 
  -6   6   4       43.12        4.38     60.58 o 
  -5   6   4       64.56       56.40     60.58 o 
  -4   6   4      855.06      935.43     88.81 o 
  -3   6   4       41.30       89.98     42.29 o 
  -2   6   4      190.27      196.84     38.11 o 
  -1   6   4       52.63      130.14     45.50 o 
   0   6   4      602.26      761.01     77.63 o 
   1   6   4        1.77       67.55     38.89 o 
   2   6   4      749.70      695.30     60.26 o 
   3   6   4      156.95      196.80     35.34 o 
   4   6   4      188.53      243.42     36.55 o 
   5   6   4       32.68       12.98     47.12 o 
   6   6   4      207.95      391.92     78.13 o 
   7   6   4      768.93      854.90     84.96 o 
 -15   0   5        2.82      100.80    134.88 o 
 -13   0   5      500.68      622.26     83.98 o 
 -11   0   5       49.64       66.84     29.85 o 
  -9   0   5      714.36      757.53     47.92 o 
  -7   0   5        6.77       -9.83     20.83 o 
  -5   0   5       62.24       46.06     13.40 o 
  -3   0   5       37.82       35.61     10.20 o 
  -1   0   5    12628.16    12717.86    185.12 o 
   1   0   5     7012.18     7543.79    104.55 o 
   3   0   5       35.49       47.33     17.16 o 
   5   0   5     3546.52     3851.41     79.19 o 
   7   0   5       57.52       70.00     31.03 o 
   9   0   5     1493.88     1470.50     86.68 o 
  11   0   5      291.15      249.80     46.54 o 
  13   0   5      268.53      238.87     97.61 o 
 -15   1   5       15.29       74.44     77.51 o 
 -14   1   5       36.52       59.40     63.46 o 
 -13   1   5      384.42      410.63     51.95 o 
 -12   1   5       14.01       21.09     23.37 o 
 -11   1   5     1089.59     1007.63     84.95 o 
 -10   1   5       38.70       21.39     18.84 o 
  -9   1   5      644.55      635.65     31.07 o 
  -8   1   5      851.61      848.13     32.97 o 
  -7   1   5      683.44      691.77     26.74 o 
  -6   1   5       65.45       43.94     12.14 o 
  -5   1   5       20.29       21.46     10.58 o 
  -4   1   5     1162.34     1194.04     25.58 o 
  -3   1   5     3038.14     3246.45     47.96 o 
  -2   1   5     4107.17     3968.59     50.13 o 
  -1   1   5        0.90       -2.05     10.24 o 
   0   1   5     2528.90     2344.30     34.65 o 
   1   1   5      513.53      603.81     17.97 o 
   2   1   5      949.39     1044.09     25.12 o 
   3   1   5      461.39      540.90     17.12 o 
   4   1   5     2139.56     2207.87     37.43 o 
   5   1   5     2754.27     2994.01     49.05 o 
   6   1   5     2916.94     2946.05     52.94 o 
   7   1   5      375.43      447.28     27.00 o 
   8   1   5     1078.47     1089.08     35.86 o 
   9   1   5     1308.11     1123.08     45.09 o 
  10   1   5      487.63      469.35     34.59 o 
  11   1   5      339.95      327.18     33.42 o 
  12   1   5       58.95       29.52     55.36 o 
  13   1   5        0.39      -25.30     44.68 o 
  14   1   5       44.10       44.28     65.29 o 
 -14   2   5       66.67      143.99     69.98 o 
 -13   2   5       23.13       36.93     38.22 o 
 -12   2   5      381.98      346.48     50.98 o 
 -11   2   5      147.58      163.50     34.19 o 
 -10   2   5      363.95      398.63     38.86 o 
  -9   2   5       18.25       13.92     27.07 o 
  -8   2   5       29.97       51.35     28.42 o 
  -7   2   5     1292.79     1238.87     37.01 o 
  -6   2   5      586.50      618.26     23.68 o 
  -5   2   5      576.97      561.50     26.75 o 
  -4   2   5        0.13        8.67     11.21 o 
  -3   2   5      608.57      567.79     19.78 o 
  -2   2   5       13.88       -9.92     10.37 o 
  -1   2   5     4414.21     4439.06     62.82 o 
   0   2   5       12.79       22.09     10.42 o 
   1   2   5       24.48       16.42     11.60 o 
   2   2   5       13.57       17.12     11.22 o 
   3   2   5     1681.99     1638.14     33.99 o 
   4   2   5      108.95       96.03     15.47 o 
   5   2   5     2049.76     1994.77     53.54 o 
   6   2   5      127.40      169.45     24.27 o 
   7   2   5       62.09       58.43     23.18 o 
   8   2   5     2561.36     2429.51     63.79 o 
   9   2   5     1233.74     1059.35     46.58 o 
  10   2   5      468.86      407.52     48.48 o 
  11   2   5      404.63      386.46     59.13 o 
  12   2   5       21.46        3.56     47.81 o 
  13   2   5      174.62       80.44     41.93 o 
  14   2   5      190.77      137.66     74.42 o 
 -13   3   5        1.26       35.08     58.32 o 
 -12   3   5      111.79      110.72     61.62 o 
 -11   3   5       46.84       57.58     33.07 o 
 -10   3   5       53.58       58.48     33.76 o 
  -9   3   5     1016.19     1029.18     73.17 o 
  -8   3   5      727.49      732.26     47.90 o 
  -7   3   5      659.65      655.00     45.11 o 
  -6   3   5      875.70      889.16     27.83 o 
  -5   3   5      127.48      119.14     15.91 o 
  -4   3   5      151.10      137.90     19.28 o 
  -3   3   5       96.84       81.62     16.19 o 
  -2   3   5     9601.98     9170.24    127.33 o 
  -1   3   5       20.02        2.28     14.63 o 
   0   3   5     2846.21     2618.86     47.48 o 
   1   3   5      299.25      296.83     18.30 o 
   2   3   5     1331.81     1298.19     36.07 o 
   3   3   5      230.05      213.35     23.05 o 
   4   3   5     2212.07     2202.25     56.01 o 
   5   3   5      445.16      519.85     36.14 o 
   6   3   5     1136.04     1098.08     43.71 o 
   7   3   5      116.27      100.33     25.61 o 
   8   3   5     1896.41     1806.97     57.34 o 
   9   3   5        3.67       28.35     26.23 o 
  10   3   5      592.89      611.20     49.39 o 
  11   3   5       59.56       10.38     56.82 o 
  12   3   5       29.31       72.64     59.08 o 
  13   3   5       67.40       42.03     41.48 o 
 -12   4   5        3.77      108.55     62.57 o 
 -11   4   5       90.65       82.71     52.98 o 
 -10   4   5        1.30      -23.74     40.00 o 
  -9   4   5      179.29      107.81     44.21 o 
  -8   4   5      143.15      109.18     30.95 o 
  -7   4   5      348.53      321.74     36.97 o 
  -6   4   5     1548.32     1325.54     54.43 o 
  -5   4   5      289.94      312.69     28.42 o 
  -4   4   5     2525.91     2428.02     59.74 o 
  -3   4   5      924.97      944.22     37.55 o 
  -2   4   5       26.49       29.42     16.23 o 
  -1   4   5     6226.41     6111.31    103.84 o 
   0   4   5      607.66      603.22     31.51 o 
   1   4   5      356.98      337.27     25.95 o 
   2   4   5     1840.30     1823.45     52.17 o 
   3   4   5     1099.40     1088.86     44.64 o 
   4   4   5        0.03      -20.70     20.70 o 
   5   4   5     1689.67     1510.52     49.93 o 
   6   4   5       94.08       73.85     25.95 o 
   7   4   5       22.64        5.00     23.40 o 
   8   4   5       18.54       48.10     32.31 o 
   9   4   5      470.94      493.98     46.47 o 
  10   4   5       76.45      130.56     46.50 o 
  11   4   5       33.47      100.37     59.26 o 
 -10   5   5        1.72      -35.95     69.84 o 
  -9   5   5       99.72       55.48     60.03 o 
  -8   5   5        0.23      -35.16     66.69 o 
  -7   5   5       46.04      -20.84     43.69 o 
  -6   5   5      178.96      180.76     42.32 o 
  -5   5   5      237.87      243.56     39.14 o 
  -4   5   5       34.70       15.05     24.39 o 
  -3   5   5       41.23       53.82     27.01 o 
  -2   5   5      198.18      187.14     29.58 o 
  -1   5   5      162.43      170.56     28.74 o 
   0   5   5      234.49      237.19     43.87 o 
   1   5   5      132.76      114.23     40.28 o 
   2   5   5        3.32       -7.27     24.81 o 
   3   5   5       19.39        7.87     27.37 o 
   4   5   5      314.52      334.43     35.59 o 
   5   5   5        1.37        0.20     25.80 o 
   6   5   5      175.34      211.71     39.31 o 
   7   5   5       69.27      151.81     38.31 o 
   8   5   5       37.86       77.95     70.29 o 
   9   5   5      192.44      265.83     75.08 o 
  -7   6   5       83.98       93.40     55.18 o 
  -6   6   5       24.74       34.19     55.90 o 
  -5   6   5      667.47      703.68     76.05 o 
  -4   6   5       26.46       -2.63     44.84 o 
  -3   6   5        0.05      -37.02     37.02 o 
  -2   6   5        0.06      -30.70     30.70 o 
  -1   6   5      209.08      302.81     73.69 o 
   0   6   5       78.83      155.18     73.00 o 
   1   6   5        4.43      176.25    222.36 o 
   2   6   5       25.11       92.35     33.90 o 
   3   6   5      832.69      919.31     89.61 o 
   4   6   5       15.60       46.34     34.71 o 
   5   6   5      507.14      464.14     56.80 o 
   6   6   5      128.96       94.85     41.73 o 
 -14   0   6      360.42      473.40    191.94 o 
 -12   0   6     1039.43     1017.63    178.42 o 
 -10   0   6       74.76      108.42     31.01 o 
  -8   0   6     1369.85     1433.44     60.41 o 
  -6   0   6      511.73      502.46     47.16 o 
  -4   0   6        1.37        1.05     13.39 o 
  -2   0   6      494.09      479.87     19.40 o 
   0   0   6      449.94      468.89     20.74 o 
   2   0   6      882.14     1068.56     34.07 o 
   4   0   6      523.56      585.81     36.26 o 
   6   0   6     2503.09     2622.03     86.20 o 
   8   0   6     1537.19     1525.63     73.22 o 
  10   0   6       44.57       70.90     38.11 o 
  12   0   6       16.19       -6.46     51.56 o 
  14   0   6     1294.51     2186.52    311.06 o 
 -15   1   6      528.03      680.68    129.00 o 
 -14   1   6       14.74       34.90     69.94 o 
 -13   1   6       79.27       88.76     33.01 o 
 -12   1   6       62.81       47.72     25.33 o 
 -11   1   6      167.79      189.76     38.84 o 
 -10   1   6      200.20      192.13     23.75 o 
  -9   1   6       17.01       29.83     18.74 o 
  -8   1   6      210.71      212.85     19.45 o 
  -7   1   6        0.34      -14.32     14.32 o 
  -6   1   6      236.54      264.33     18.37 o 
  -5   1   6       39.34       41.00     12.93 o 
  -4   1   6        7.74        9.69      9.38 o 
  -3   1   6     4277.68     4163.69     52.73 o 
  -2   1   6     1519.11     1679.90     31.20 o 
  -1   1   6      284.37      303.62     14.83 o 
   0   1   6     5883.74     6523.52     77.56 o 
   1   1   6     4930.56     5037.74     71.74 o 
   2   1   6     2657.19     2784.04     47.78 o 
   3   1   6      734.21      764.83     22.89 o 
   4   1   6      726.41      768.32     23.93 o 
   5   1   6        3.64        6.12     13.75 o 
   6   1   6      245.39      302.33     24.91 o 
   7   1   6     8965.18     8970.49    131.21 o 
   8   1   6       68.56       79.17     23.05 o 
   9   1   6      590.94      550.13     34.12 o 
  10   1   6        0.66      -22.23     22.23 o 
  11   1   6      335.83      331.90     36.37 o 
  12   1   6       14.07       25.42     36.23 o 
  13   1   6     1205.34     1159.11     68.66 o 
  14   1   6      513.19      459.41    102.88 o 
 -14   2   6      664.45      722.52     83.42 o 
 -13   2   6      257.63      292.76     65.35 o 
 -12   2   6      390.97      391.13     43.53 o 
 -11   2   6        0.43      -13.84     27.20 o 
 -10   2   6      706.19      700.55     44.65 o 
  -9   2   6      197.97      176.44     32.84 o 
  -8   2   6        6.67       46.03     27.65 o 
  -7   2   6        9.44       -3.18     14.13 o 
  -6   2   6      464.71      464.12     22.18 o 
  -5   2   6      418.08      442.68     24.85 o 
  -4   2   6       36.97       72.71     17.24 o 
  -3   2   6       86.57       60.36     16.13 o 
  -2   2   6     3121.95     2939.35     47.73 o 
  -1   2   6      817.95      762.28     20.49 o 
   0   2   6     3381.65     3372.96     64.82 o 
   1   2   6       87.31      105.17     13.55 o 
   2   2   6     2879.49     3109.78     48.02 o 
   3   2   6      608.40      583.44     22.95 o 
   4   2   6      970.99      989.89     30.59 o 
   5   2   6      365.96      433.07     27.70 o 
   6   2   6     2055.36     2029.52     58.12 o 
   7   2   6       33.22       41.48     24.08 o 
   8   2   6     2967.63     3085.54     74.12 o 
   9   2   6       30.73        7.64     26.40 o 
  10   2   6      557.20      540.32     44.66 o 
  11   2   6      373.12      336.93     53.01 o 
  12   2   6      594.12      554.70     57.90 o 
  13   2   6      118.45      163.88     65.83 o 
 -13   3   6        8.79       62.48     40.28 o 
 -12   3   6        0.09       58.05     34.88 o 
 -11   3   6      216.28      217.05     39.54 o 
 -10   3   6      271.27      247.97     43.40 o 
  -9   3   6      981.30      919.74     64.07 o 
  -8   3   6      224.16      150.95     32.12 o 
  -7   3   6       15.00       24.02     26.39 o 
  -6   3   6       10.78        6.33     17.69 o 
  -5   3   6       75.69       69.35     18.29 o 
  -4   3   6      656.72      677.30     28.19 o 
  -3   3   6      246.16      247.40     21.06 o 
  -2   3   6      860.73      827.14     24.37 o 
  -1   3   6       63.11       67.08     15.88 o 
   0   3   6      208.72      202.80     18.21 o 
   1   3   6      983.67      947.12     26.65 o 
   2   3   6      189.19      199.95     16.81 o 
   3   3   6     2369.26     2212.99     59.67 o 
   4   3   6      258.76      275.38     25.87 o 
   5   3   6        9.14      -10.00     21.95 o 
   6   3   6        4.48       -5.32     23.19 o 
   7   3   6     1759.96     1670.15     54.32 o 
   8   3   6        8.76       18.78     26.43 o 
   9   3   6        2.87      -10.74     25.87 o 
  10   3   6       67.77       69.36     36.03 o 
  11   3   6      298.46      298.84     56.12 o 
  12   3   6        3.99      -34.88     38.34 o 
 -12   4   6       53.28      163.12     70.39 o 
 -11   4   6       58.88      113.91     61.27 o 
 -10   4   6      231.37      241.94     52.87 o 
  -9   4   6      165.34       66.43     39.77 o 
  -8   4   6        1.86      -12.32     31.33 o 
  -7   4   6       85.91       20.10     33.73 o 
  -6   4   6       76.17       96.08     26.71 o 
  -5   4   6        0.28      -19.69     19.69 o 
  -4   4   6      770.42      847.86     42.33 o 
  -3   4   6     1101.00     1067.13     65.23 o 
  -2   4   6      190.32      185.81     25.35 o 
  -1   4   6     1597.49     1488.74     53.44 o 
   0   4   6      311.07      336.81     27.10 o 
   1   4   6      295.70      275.27     33.15 o 
   2   4   6     1066.45     1146.91     39.41 o 
   3   4   6      175.65      166.10     27.21 o 
   4   4   6      820.31      792.88     65.42 o 
   5   4   6      268.24      258.19     30.59 o 
   6   4   6      687.09      747.10     43.50 o 
   7   4   6       15.03       14.91     27.59 o 
   8   4   6     1040.49      974.38     98.11 o 
   9   4   6      182.37      174.31     59.00 o 
  10   4   6       25.86        6.28     51.20 o 
  11   4   6       31.79       -5.53     63.72 o 
 -10   5   6      907.70     1050.43     91.05 o 
  -9   5   6      122.24       79.99     51.19 o 
  -8   5   6      120.57       98.71     51.73 o 
  -7   5   6        2.70      -32.73     40.33 o 
  -6   5   6       20.15       -3.58     35.97 o 
  -5   5   6       10.71       24.24     34.95 o 
  -4   5   6      288.95      350.61     46.59 o 
  -3   5   6      446.64      513.63     42.49 o 
  -2   5   6      612.22      580.32     39.14 o 
  -1   5   6       30.48       78.85     25.00 o 
   0   5   6       21.10       24.85     29.95 o 
   1   5   6      342.28      345.65     38.08 o 
   2   5   6        7.87      -15.11     26.61 o 
   3   5   6      166.85      161.64     33.36 o 
   4   5   6      459.61      478.79     37.94 o 
   5   5   6      219.31      233.04     32.15 o 
   6   5   6      139.80      139.94     42.03 o 
   7   5   6      951.55      947.49     62.78 o 
   8   5   6        0.58        5.22     40.44 o 
   9   5   6      113.68      105.56     59.94 o 
  -6   6   6       56.62       43.29     55.11 o 
  -5   6   6        2.64        6.43     46.64 o 
  -4   6   6      205.10      217.37     52.72 o 
  -3   6   6      662.21      768.25     97.23 o 
  -2   6   6       61.22       45.07     41.05 o 
  -1   6   6       32.92      106.40     41.58 o 
   0   6   6        0.10        3.46     68.09 o 
   1   6   6      332.84      420.43     74.06 o 
   2   6   6      383.64      483.87     73.72 o 
   3   6   6       99.93      154.42     44.52 o 
   4   6   6       22.30       18.46     32.90 o 
   5   6   6      268.31      281.18     50.05 o 
 -13   0   7     1211.67     1267.13    159.14 o 
 -11   0   7     1001.29     1048.44     61.15 o 
  -9   0   7     1382.80     1357.19     66.17 o 
  -7   0   7      367.05      332.71     47.49 o 
  -5   0   7      247.68      257.61     32.24 o 
  -3   0   7      650.76      730.40     30.34 o 
  -1   0   7     1555.27     1639.93     36.79 o 
   1   0   7     1412.32     1638.72     46.39 o 
   3   0   7      310.36      332.70     27.64 o 
   5   0   7      289.78      310.49     29.71 o 
   7   0   7        3.57        1.09     33.87 o 
   9   0   7     1721.46     1768.28     82.23 o 
  11   0   7     1054.18     1033.68     99.93 o 
  13   0   7      389.40      454.55    213.25 o 
 -14   1   7       15.29      100.39     69.43 o 
 -13   1   7       23.40       21.09     30.40 o 
 -12   1   7      712.71      760.69     61.56 o 
 -11   1   7       85.15       84.87     28.83 o 
 -10   1   7      377.61      438.23     37.17 o 
  -9   1   7      939.50      903.96     37.97 o 
  -8   1   7      861.47      898.20     35.21 o 
  -7   1   7      664.90      676.50     28.25 o 
  -6   1   7      512.50      496.54     23.78 o 
  -5   1   7      226.34      224.75     15.58 o 
  -4   1   7       78.25       66.77     11.03 o 
  -3   1   7     1090.59     1056.82     24.75 o 
  -2   1   7       78.23       72.74     12.45 o 
  -1   1   7       38.16       25.61     10.63 o 
   0   1   7        0.03      -11.68     11.68 o 
   1   1   7      597.73      711.43     23.35 o 
   2   1   7       67.34       86.31     14.39 o 
   3   1   7        0.61       -4.31     14.54 o 
   4   1   7      750.24      793.35     28.02 o 
   5   1   7      319.30      395.01     25.67 o 
   6   1   7     1738.45     1894.19     47.88 o 
   7   1   7      434.90      455.36     30.94 o 
   8   1   7     1260.94     1343.07     46.02 o 
   9   1   7        1.35       -8.15     22.32 o 
  10   1   7     1335.98     1180.92     60.54 o 
  11   1   7        0.85      -15.90     33.55 o 
  12   1   7      885.12      995.80    100.75 o 
  13   1   7       40.35       61.72     68.15 o 
 -14   2   7        3.00       83.09     72.01 o 
 -13   2   7      343.76      452.78     56.31 o 
 -12   2   7       81.47      117.82     36.08 o 
 -11   2   7     2573.61     2560.20    133.44 o 
 -10   2   7       41.09       40.90     27.16 o 
  -9   2   7      122.85       81.35     30.10 o 
  -8   2   7        0.66      -10.09     17.98 o 
  -7   2   7     1933.45     1751.91     52.32 o 
  -6   2   7      558.67      581.53     29.66 o 
  -5   2   7      922.09      891.64     41.09 o 
  -4   2   7     2294.93     2269.29     52.10 o 
  -3   2   7      156.14      185.84     21.14 o 
  -2   2   7      415.87      416.85     19.59 o 
  -1   2   7       46.90       76.30     15.20 o 
   0   2   7      808.16      822.79     28.34 o 
   1   2   7        8.60        6.14     15.28 o 
   2   2   7        6.33        3.69     13.10 o 
   3   2   7      379.06      404.57     20.13 o 
   4   2   7      706.08      779.69     27.76 o 
   5   2   7     2100.99     2157.98     37.63 o 
   6   2   7      954.62     1014.52     48.36 o 
   7   2   7      232.49      220.14     31.75 o 
   8   2   7       49.52       37.10     27.62 o 
   9   2   7     1009.06      978.85     55.45 o 
  10   2   7       28.56       19.63     38.60 o 
  11   2   7      347.46      297.59     47.28 o 
  12   2   7      144.03       57.41     41.59 o 
  13   2   7        5.17      -38.03     38.03 o 
 -13   3   7       98.30      219.31     79.97 o 
 -12   3   7     2590.88     2663.63    108.76 o 
 -11   3   7       71.03      138.37     46.72 o 
 -10   3   7      318.81      377.09     47.15 o 
  -9   3   7      195.04      180.21     40.66 o 
  -8   3   7      905.53      975.47     61.33 o 
  -7   3   7        2.90       13.79     24.36 o 
  -6   3   7      730.10      751.92     34.74 o 
  -5   3   7      121.77       88.79     25.33 o 
  -4   3   7      137.68      134.91     25.80 o 
  -3   3   7      712.61      671.00     30.20 o 
  -2   3   7        0.57      -12.76     12.76 o 
  -1   3   7     1549.22     1579.82     35.22 o 
   0   3   7      444.66      498.44     22.03 o 
   1   3   7        0.21        7.92     14.62 o 
   2   3   7      527.58      559.46     23.72 o 
   3   3   7       20.76       53.43     16.61 o 
   4   3   7      310.56      346.46     29.68 o 
   5   3   7      734.38      727.09     37.52 o 
   6   3   7     2370.63     2313.80     64.21 o 
   7   3   7        0.40       11.95     25.73 o 
   8   3   7       24.46       12.40     38.20 o 
   9   3   7        4.33       22.65     32.29 o 
  10   3   7      902.10      814.75     60.23 o 
  11   3   7        0.16      -35.90     35.90 o 
  12   3   7      375.04      296.84     52.74 o 
 -11   4   7      850.73      951.18    151.99 o 
 -10   4   7        0.15      -37.70     37.70 o 
  -9   4   7        1.70      -39.90     39.90 o 
  -8   4   7      380.66      423.83     46.99 o 
  -7   4   7      772.18      817.21     54.91 o 
  -6   4   7      794.83      758.04     52.56 o 
  -5   4   7        4.73      -24.21     24.21 o 
  -4   4   7       74.18       64.27     26.85 o 
  -3   4   7       50.49       36.95     23.23 o 
  -2   4   7      522.61      536.32     32.91 o 
  -1   4   7        0.74       -7.65     20.17 o 
   0   4   7        0.34      -10.32     19.65 o 
   1   4   7      367.30      329.01     25.86 o 
   2   4   7       63.16       76.76     23.12 o 
   3   4   7      102.56      162.57     26.92 o 
   4   4   7      835.41      864.82     44.28 o 
   5   4   7     1710.06     1648.60     63.26 o 
   6   4   7      217.06      203.48     30.28 o 
   7   4   7      132.47      137.64     35.56 o 
   8   4   7       91.95       41.75     37.95 o 
   9   4   7      423.78      415.48     50.09 o 
  10   4   7       19.09      -15.74     38.73 o 
  -9   5   7      353.40      385.91    130.24 o 
  -8   5   7      220.90      171.04     51.28 o 
  -7   5   7      140.64      137.49     59.47 o 
  -6   5   7      202.82      218.05     45.56 o 
  -5   5   7       92.77       88.57     44.97 o 
  -4   5   7       15.32       23.29     36.65 o 
  -3   5   7        1.86       -2.32     30.24 o 
  -2   5   7       58.34       83.83     30.30 o 
  -1   5   7      663.37      720.04     49.47 o 
   0   5   7      678.17      693.74     52.87 o 
   1   5   7       18.89       64.01     30.34 o 
   2   5   7       24.54       60.87     29.38 o 
   3   5   7        5.28       -9.55     26.08 o 
   4   5   7       87.82      108.83     31.61 o 
   5   5   7       51.61       69.87     30.50 o 
   6   5   7       86.08       74.57     37.16 o 
   7   5   7        7.48       39.28     35.35 o 
   8   5   7      235.07      265.91     43.82 o 
  -6   6   7      369.16      423.35     73.55 o 
  -5   6   7      221.21      224.22     55.80 o 
  -4   6   7      273.37      266.02     49.67 o 
  -3   6   7       79.61       77.42     85.34 o 
  -2   6   7      161.16      155.02     51.87 o 
  -1   6   7       11.76      114.46    110.94 o 
   0   6   7      231.45      316.36     44.70 o 
   1   6   7       52.45      137.00     77.33 o 
   2   6   7        1.97       39.58     58.00 o 
   3   6   7        1.51       24.17     33.15 o 
   4   6   7      303.15      371.62     46.35 o 
   5   6   7      185.98      179.84     61.78 o 
 -14   0   8      196.95      247.82     95.17 o 
 -12   0   8      221.00      281.51     90.96 o 
 -10   0   8     2046.10     2061.68     80.66 o 
  -8   0   8     1360.34     1307.66     84.86 o 
  -6   0   8      532.43      462.78     46.03 o 
  -4   0   8     3809.27     3741.26     80.89 o 
  -2   0   8     1412.91     1385.75     38.56 o 
   0   0   8      687.66      730.59     30.97 o 
   2   0   8       26.76       48.17     21.57 o 
   4   0   8     1317.57     1411.59     49.84 o 
   6   0   8     2953.82     3052.29     77.24 o 
   8   0   8     1987.44     2061.10     88.68 o 
  10   0   8       90.28       77.51     58.98 o 
  12   0   8      173.38      123.97     72.01 o 
 -14   1   8      502.43      669.07    132.11 o 
 -13   1   8      346.66      513.44     89.84 o 
 -12   1   8      107.02       91.50     52.78 o 
 -11   1   8      433.80      381.82     47.97 o 
 -10   1   8      109.29      112.14     29.22 o 
  -9   1   8     2198.99     2255.84     58.68 o 
  -8   1   8        5.79       -9.87     20.80 o 
  -7   1   8        4.58       10.85     15.65 o 
  -6   1   8      847.35      916.05     28.79 o 
  -5   1   8       74.64       77.46     11.72 o 
  -4   1   8      274.72      303.40     18.58 o 
  -3   1   8     4222.51     4098.52     62.47 o 
  -2   1   8     1680.84     1653.93     36.73 o 
  -1   1   8      173.69      229.93     15.28 o 
   0   1   8      178.20      239.49     16.99 o 
   1   1   8      452.64      534.46     22.16 o 
   2   1   8     1150.06     1235.92     29.90 o 
   3   1   8       75.60       59.42     17.08 o 
   4   1   8       25.93       46.47     18.15 o 
   5   1   8       36.12       46.01     19.01 o 
   6   1   8     1742.36     1730.86     43.44 o 
   7   1   8      631.79      614.90     38.31 o 
   8   1   8      783.29      844.26     60.00 o 
   9   1   8      594.21      668.98     36.65 o 
  10   1   8       58.90       17.96     29.84 o 
  11   1   8        0.75       19.46     46.26 o 
  12   1   8        0.77      -38.29     46.31 o 
  13   1   8     1257.03     1078.69     95.04 o 
 -13   2   8       82.09      155.49     49.74 o 
 -12   2   8      834.56     1041.19     63.24 o 
 -11   2   8        0.05       45.03     31.40 o 
 -10   2   8     2353.97     2438.64     83.78 o 
  -9   2   8        1.78       18.13     30.51 o 
  -8   2   8     1869.60     1795.12     64.51 o 
  -7   2   8      804.18      769.08     41.56 o 
  -6   2   8      386.86      376.84     32.21 o 
  -5   2   8      145.35      153.35     26.29 o 
  -4   2   8      868.59      896.92     35.71 o 
  -3   2   8       71.29       73.11     13.12 o 
  -2   2   8     2532.97     2379.10     55.89 o 
  -1   2   8      224.39      248.75     20.11 o 
   0   2   8     2032.31     2013.29     40.23 o 
   1   2   8      343.38      369.93     24.55 o 
   2   2   8     1033.49     1028.67     32.40 o 
   3   2   8       99.16      115.29     17.30 o 
   4   2   8      113.40      113.20     17.19 o 
   5   2   8       58.93       62.75     18.45 o 
   6   2   8      629.99      623.30     40.20 o 
   7   2   8      680.19      673.80     41.76 o 
   8   2   8      120.05      119.79     30.53 o 
   9   2   8      136.58      117.79     32.36 o 
  10   2   8      118.39      136.29     39.20 o 
  11   2   8       55.01       -0.68     54.47 o 
  12   2   8       98.54       28.24     41.72 o 
 -12   3   8        2.21       37.89     59.95 o 
 -11   3   8        8.69       25.47     50.80 o 
 -10   3   8       24.77       14.36     36.41 o 
  -9   3   8     2296.71     2211.46     88.44 o 
  -8   3   8       68.12       54.55     35.53 o 
  -7   3   8      703.97      731.78     55.38 o 
  -6   3   8      954.46      905.20     46.28 o 
  -5   3   8      551.41      521.36     42.99 o 
  -4   3   8       79.78      104.52     24.13 o 
  -3   3   8     1069.04     1012.05     41.59 o 
  -2   3   8       71.61       66.21     14.54 o 
  -1   3   8       32.79       16.54     15.11 o 
   0   3   8     3519.95     3173.85     56.80 o 
   1   3   8      672.07      699.45     28.62 o 
   2   3   8      573.28      588.40     28.62 o 
   3   3   8        0.26       -9.20     16.72 o 
   4   3   8      256.49      205.64     29.03 o 
   5   3   8      337.54      292.77     30.44 o 
   6   3   8       17.55       53.55     26.82 o 
   7   3   8       14.11       39.67     26.98 o 
   8   3   8       10.23       -5.26     31.93 o 
   9   3   8       11.84       -6.98     40.50 o 
  10   3   8        2.67      -49.80     49.80 o 
  11   3   8        5.15      -45.59     45.59 o 
 -11   4   8        0.18      -17.17     42.97 o 
 -10   4   8      325.42      344.05     67.15 o 
  -9   4   8        0.00       -6.82     39.00 o 
  -8   4   8      298.30      323.10     45.85 o 
  -7   4   8        5.71      -32.74     32.74 o 
  -6   4   8      108.81      102.06     36.32 o 
  -5   4   8        2.60       -8.29     25.13 o 
  -4   4   8      824.06      851.66     45.10 o 
  -3   4   8      595.77      578.26     33.48 o 
  -2   4   8      701.99      728.54     38.27 o 
  -1   4   8      538.50      604.92     46.18 o 
   0   4   8      142.80      169.99     24.13 o 
   1   4   8     1090.89     1027.01     59.09 o 
   2   4   8      291.71      308.71     33.34 o 
   3   4   8      722.55      724.33     43.40 o 
   4   4   8      116.32      105.31     28.42 o 
   5   4   8      654.16      617.04     43.36 o 
   6   4   8        1.08       -2.75     29.11 o 
   7   4   8       66.45       38.07     31.99 o 
   8   4   8      217.90      204.52     43.13 o 
   9   4   8       53.71       -6.30     48.75 o 
  10   4   8      206.54      157.12     61.09 o 
  -9   5   8     1120.85     1067.05     97.02 o 
  -8   5   8        0.74      -24.45     43.72 o 
  -7   5   8       20.72      -36.77     36.77 o 
  -6   5   8      231.92      274.71     48.04 o 
  -5   5   8      382.73      421.08     51.09 o 
  -4   5   8      185.50      195.28     42.99 o 
  -3   5   8     1148.99     1310.69     71.52 o 
  -2   5   8      166.31      229.81     45.16 o 
  -1   5   8      245.93      279.67     39.64 o 
   0   5   8      200.27      212.69     55.39 o 
   1   5   8      482.78      471.22     68.87 o 
   2   5   8        0.13        3.24     27.74 o 
   3   5   8       36.12       59.88     36.47 o 
   4   5   8      159.85      212.82     35.22 o 
   5   5   8      186.51      176.72     39.72 o 
   6   5   8      216.48      314.89     39.87 o 
   7   5   8       26.35       -2.66     49.93 o 
   8   5   8      354.13      223.57     91.73 o 
  -5   6   8      130.05      106.61     55.94 o 
  -4   6   8      140.99      189.32     59.59 o 
  -3   6   8      359.45      341.88     75.55 o 
  -2   6   8       16.21       -7.03     46.44 o 
  -1   6   8       15.09        8.79     35.95 o 
   0   6   8      134.52      137.78     41.19 o 
   1   6   8        6.70      -13.52     34.11 o 
   2   6   8        1.62       24.32     46.74 o 
   3   6   8       62.92      136.62     38.83 o 
 -13   0   9      381.46      950.82    212.65 o 
 -11   0   9      279.45      240.41     46.93 o 
  -9   0   9      537.48      574.23     46.90 o 
  -7   0   9     2431.64     2344.82     81.71 o 
  -5   0   9     5604.00     5391.87    109.17 o 
  -3   0   9     1303.35     1432.53     58.38 o 
  -1   0   9    14030.82    13996.87    218.64 o 
   1   0   9     2606.31     2598.91     64.26 o 
   3   0   9       90.44       81.82     24.84 o 
   5   0   9      813.41      911.86     48.54 o 
   7   0   9        0.92       37.58     28.89 o 
   9   0   9      281.34      338.85     44.24 o 
  11   0   9       20.69       17.47     59.42 o 
 -14   1   9       51.41      217.22    118.70 o 
 -13   1   9      200.33      352.29     53.23 o 
 -12   1   9      272.87      336.55     60.56 o 
 -11   1   9      179.11      265.61     38.06 o 
 -10   1   9       98.07       99.67     37.54 o 
  -9   1   9      660.42      735.22     37.17 o 
  -8   1   9     1867.40     1702.97     53.91 o 
  -7   1   9      996.07      947.71     44.90 o 
  -6   1   9     1389.76     1308.23     36.71 o 
  -5   1   9        9.38       18.81     13.40 o 
  -4   1   9      941.40      921.17     27.59 o 
  -3   1   9       17.82       17.81     14.10 o 
  -2   1   9     3266.73     3058.13     52.72 o 
  -1   1   9      184.22      199.84     16.42 o 
   0   1   9      733.61      715.54     29.92 o 
   1   1   9       25.33       47.90     15.60 o 
   2   1   9       26.27       35.45     14.86 o 
   3   1   9       93.79       88.92     18.05 o 
   4   1   9       37.46       55.36     19.42 o 
   5   1   9      146.32      161.47     22.91 o 
   6   1   9      445.68      516.07     30.22 o 
   7   1   9       99.42      140.15     29.24 o 
   8   1   9       68.19       85.58     27.15 o 
   9   1   9      604.83      614.94     43.83 o 
  10   1   9       10.25        8.66     38.96 o 
  11   1   9      610.35      589.55     71.33 o 
  12   1   9      158.46      126.55     41.75 o 
 -13   2   9      186.23      266.11     70.04 o 
 -12   2   9      410.11      542.05     65.50 o 
 -11   2   9     1945.70     1924.44     76.54 o 
 -10   2   9      144.46      175.31     75.00 o 
  -9   2   9      288.03      341.95     44.78 o 
  -8   2   9       17.46       36.03     24.28 o 
  -7   2   9       27.07       22.24     23.21 o 
  -6   2   9       57.81       78.25     26.17 o 
  -5   2   9     1534.52     1352.24     47.55 o 
  -4   2   9        6.16       37.10     18.44 o 
  -3   2   9        0.00      -14.55     14.55 o 
  -2   2   9       47.67       -6.81     15.30 o 
  -1   2   9     2582.14     2414.45     49.79 o 
   0   2   9       76.67       84.87     17.27 o 
   1   2   9      163.67      152.89     19.62 o 
   2   2   9       29.79       16.28     19.76 o 
   3   2   9        8.87       -9.41     17.30 o 
   4   2   9      471.90      511.13     27.31 o 
   5   2   9     2644.13     2852.84     55.72 o 
   6   2   9      293.58      356.84     29.16 o 
   7   2   9      510.57      586.60     40.81 o 
   8   2   9       46.82       67.32     31.22 o 
   9   2   9        3.12      -19.03     31.41 o 
  10   2   9        0.60      -33.90     33.90 o 
  11   2   9        7.43      -47.93     47.93 o 
  12   2   9      813.12      732.27     64.63 o 
 -12   3   9      309.22      404.73     53.38 o 
 -11   3   9       16.90       -8.18     48.36 o 
 -10   3   9     1740.81     1784.80    133.71 o 
  -9   3   9       52.01       39.79     52.16 o 
  -8   3   9      284.59      311.17     61.38 o 
  -7   3   9       24.19       75.21     36.41 o 
  -6   3   9      234.47      271.69     36.01 o 
  -5   3   9      497.52      491.83     43.91 o 
  -4   3   9     2954.75     2965.49     78.09 o 
  -3   3   9      466.10      369.30     29.88 o 
  -2   3   9      414.27      437.63     24.30 o 
  -1   3   9     1591.88     1398.64     39.61 o 
   0   3   9     5141.69     5000.81     84.56 o 
   1   3   9       38.32       49.84     21.23 o 
   2   3   9       52.95       28.99     20.69 o 
   3   3   9       91.68       98.56     21.22 o 
   4   3   9     1215.91     1277.09     50.90 o 
   5   3   9      863.77      820.40     44.55 o 
   6   3   9     1645.00     1742.20     63.62 o 
   7   3   9      166.80      165.19     35.54 o 
   8   3   9        0.99      -31.40     31.40 o 
   9   3   9       57.09       10.61     36.36 o 
  10   3   9      145.25       73.32     46.63 o 
  11   3   9      120.77       34.63     51.86 o 
 -10   4   9        4.45      -29.22     42.43 o 
  -9   4   9       11.62       41.48     45.55 o 
  -8   4   9       18.25      -23.18     38.00 o 
  -7   4   9      726.05      741.22     76.59 o 
  -6   4   9       78.35       35.62     37.86 o 
  -5   4   9      742.84      751.10     47.96 o 
  -4   4   9      321.58      249.09     35.17 o 
  -3   4   9        7.09       13.69     27.84 o 
  -2   4   9      139.99      113.48     26.89 o 
  -1   4   9     1349.67     1316.63     61.12 o 
   0   4   9      106.75      146.43     26.39 o 
   1   4   9      534.93      543.76     41.05 o 
   2   4   9       68.94       49.02     26.32 o 
   3   4   9        5.68       17.11     25.43 o 
   4   4   9      288.18      282.36     34.70 o 
   5   4   9      134.59      106.22     33.65 o 
   6   4   9      349.58      307.27     40.11 o 
   7   4   9       47.11       50.24     38.33 o 
   8   4   9      112.15       73.47     42.77 o 
   9   4   9      304.12      190.19     65.34 o 
  -8   5   9      358.98      279.40     63.08 o 
  -7   5   9       63.27       52.22     41.79 o 
  -6   5   9     1799.79     1729.57     84.24 o 
  -5   5   9       46.43       98.91     43.40 o 
  -4   5   9      347.99      412.59     54.92 o 
  -3   5   9       36.96       66.24     29.65 o 
  -2   5   9      575.38      623.14     48.45 o 
  -1   5   9       60.73      127.98     40.85 o 
   0   5   9      815.80      796.57     63.90 o 
   1   5   9      418.38      493.85     78.36 o 
   2   5   9        3.06       48.02     36.11 o 
   3   5   9      112.74      119.55     36.79 o 
   4   5   9       51.44       87.11     37.11 o 
   5   5   9       35.74       31.31     49.30 o 
   6   5   9       10.91       17.84     45.76 o 
   7   5   9      107.68       87.19     49.44 o 
  -3   6   9        0.09        6.91     50.94 o 
  -2   6   9        8.02       65.36     45.16 o 
  -1   6   9      552.03      469.90     61.68 o 
   0   6   9       53.06       43.44     38.52 o 
   1   6   9       55.60       94.35     70.95 o 
   2   6   9       61.47      -45.67     88.83 o 
 -12   0  10      186.57      308.02     82.24 o 
 -10   0  10     1199.07     1283.32     69.72 o 
  -8   0  10      279.85      277.80     38.69 o 
  -6   0  10        1.10      -19.03     31.32 o 
  -4   0  10     4896.99     4862.99    103.51 o 
  -2   0  10    10029.13    10029.94    158.96 o 
   0   0  10       70.32       40.55     21.84 o 
   2   0  10       86.58      126.49     29.42 o 
   4   0  10     4057.01     4242.31     94.89 o 
   6   0  10      592.22      648.08     46.53 o 
   8   0  10     2226.88     2459.24     85.37 o 
  10   0  10        6.29       75.31     39.73 o 
  12   0  10      101.77       59.85     90.04 o 
 -13   1  10      236.00      405.34     94.52 o 
 -12   1  10       57.01       78.95     44.06 o 
 -11   1  10        0.88       76.46     31.60 o 
 -10   1  10        0.17       29.74     28.56 o 
  -9   1  10       60.92      108.26     26.60 o 
  -8   1  10       30.84       64.99     26.60 o 
  -7   1  10       43.75       10.82     21.69 o 
  -6   1  10     1142.21     1102.60     42.54 o 
  -5   1  10       16.01       11.04     17.15 o 
  -4   1  10       23.00       10.88     16.44 o 
  -3   1  10     5296.55     5007.92     76.07 o 
  -2   1  10      201.67      189.44     18.18 o 
  -1   1  10      890.17      873.42     27.06 o 
   0   1  10      423.69      501.25     23.69 o 
   1   1  10      655.48      665.23     26.31 o 
   2   1  10      848.83      896.52     29.67 o 
   3   1  10     1391.97     1480.16     39.48 o 
   4   1  10     1100.61     1238.24     46.10 o 
   5   1  10      490.44      507.41     28.27 o 
   6   1  10      226.41      222.03     25.94 o 
   7   1  10     1257.35     1400.55     49.64 o 
   8   1  10       35.20      -15.17     31.02 o 
   9   1  10      144.29      180.74     57.69 o 
  10   1  10        3.42        9.80     44.49 o 
  11   1  10       26.32       -5.16     39.40 o 
  12   1  10       65.69       46.64     61.41 o 
 -13   2  10        0.89      -52.78     85.07 o 
 -12   2  10        0.37       92.31     41.58 o 
 -11   2  10       61.66      119.95     41.89 o 
 -10   2  10       65.62       90.57     48.60 o 
  -9   2  10      569.31      685.68     61.59 o 
  -8   2  10       45.37       48.97     26.64 o 
  -7   2  10      110.42      117.12     36.76 o 
  -6   2  10      552.04      638.15     41.40 o 
  -5   2  10        0.00        5.51     19.26 o 
  -4   2  10       10.07        8.56     17.73 o 
  -3   2  10      284.06      261.40     26.25 o 
  -2   2  10     1064.16      954.66     34.89 o 
  -1   2  10       25.07       35.87     18.16 o 
   0   2  10      198.84      231.93     20.89 o 
   1   2  10        6.35        0.62     18.21 o 
   2   2  10     2351.07     2330.97     50.85 o 
   3   2  10       16.40       10.28     22.03 o 
   4   2  10     3411.01     3489.03     75.91 o 
   5   2  10        9.06       18.67     20.19 o 
   6   2  10       34.36       51.83     32.00 o 
   7   2  10       69.58       61.67     28.63 o 
   8   2  10     1652.40     1731.43    125.73 o 
   9   2  10       75.65       47.63     38.80 o 
  10   2  10      492.01      473.85     48.46 o 
  11   2  10        8.25      -54.24     68.78 o 
 -12   3  10       91.50       46.79    109.10 o 
 -11   3  10       24.22       25.29     48.93 o 
 -10   3  10      162.51      153.86     58.49 o 
  -9   3  10        8.64       11.35     39.65 o 
  -8   3  10        1.29       21.51     38.00 o 
  -7   3  10        0.05       50.29     37.28 o 
  -6   3  10       40.08       60.34     30.18 o 
  -5   3  10      156.16      161.63     29.81 o 
  -4   3  10       34.75       -4.74     17.33 o 
  -3   3  10      255.33      231.50     28.42 o 
  -2   3  10      127.13      101.92     20.84 o 
  -1   3  10       77.63       88.84     20.52 o 
   0   3  10      511.38      487.61     31.20 o 
   1   3  10      535.33      573.48     32.34 o 
   2   3  10      320.33      313.99     28.37 o 
   3   3  10     2181.50     2277.07     81.66 o 
   4   3  10       47.79       46.16     27.45 o 
   5   3  10     1121.70     1062.16     50.57 o 
   6   3  10      221.59      155.92     33.90 o 
   7   3  10     1803.30     1761.78     68.40 o 
   8   3  10      231.02      164.03     39.60 o 
   9   3  10      856.68      816.87     62.35 o 
  10   3  10       53.90       49.43     49.08 o 
 -10   4  10       32.77       27.21     53.22 o 
  -9   4  10       29.17       43.92     46.84 o 
  -8   4  10        7.83      -38.35     38.35 o 
  -7   4  10       41.49       -4.70     39.73 o 
  -6   4  10      147.46       86.40     40.93 o 
  -5   4  10        0.87      -22.39     34.53 o 
  -4   4  10      323.12      293.64     34.69 o 
  -3   4  10      234.91      222.79     31.27 o 
  -2   4  10     1071.78      988.11     46.18 o 
  -1   4  10      119.53      117.31     32.86 o 
   0   4  10      133.60      161.66     28.90 o 
   1   4  10      204.57      191.99     36.48 o 
   2   4  10      684.06      680.56     47.88 o 
   3   4  10       75.75       72.43     31.28 o 
   4   4  10      259.70      307.92     39.01 o 
   5   4  10        3.24       17.48     35.94 o 
   6   4  10      206.42      179.69     38.71 o 
   7   4  10      141.43      115.58     39.47 o 
   8   4  10      623.58      437.98     56.57 o 
  -7   5  10      483.39      507.93     60.80 o 
  -6   5  10       87.64      110.91     45.74 o 
  -5   5  10       45.73       69.91     43.50 o 
  -4   5  10       23.40       -5.33     41.87 o 
  -3   5  10     1523.92     1506.63     69.36 o 
  -2   5  10       29.71       56.32     33.58 o 
  -1   5  10     1585.78     1551.87     77.93 o 
   0   5  10        5.92       85.66     47.65 o 
   1   5  10       77.00      144.87     43.87 o 
   2   5  10       63.74       63.52     33.53 o 
   3   5  10      893.34      787.68     70.30 o 
   4   5  10       27.97       15.66     42.70 o 
   5   5  10       18.84      -33.88     33.88 o 
   6   5  10      603.46      568.99     54.32 o 
 -13   0  11      240.22      467.69    302.14 o 
 -11   0  11     1583.66     1580.46    320.79 o 
  -9   0  11       24.24       28.55     33.61 o 
  -7   0  11      503.24      555.44     45.55 o 
  -5   0  11       57.31       56.74     29.57 o 
  -3   0  11       40.91        0.34     24.11 o 
  -1   0  11      869.77      942.46     42.13 o 
   1   0  11      713.36      790.54     60.72 o 
   3   0  11      595.99      639.16     42.28 o 
   5   0  11     1465.12     1693.21     62.54 o 
   7   0  11      362.46      432.42     45.05 o 
   9   0  11       96.24       91.68     44.90 o 
  11   0  11      974.67     1021.37    109.01 o 
 -13   1  11        5.07        7.88     59.41 o 
 -12   1  11      427.49      483.93     58.99 o 
 -11   1  11       97.53      159.86     57.95 o 
 -10   1  11      538.48      592.17     48.75 o 
  -9   1  11        0.56       37.47     25.08 o 
  -8   1  11       63.34       38.94     27.10 o 
  -7   1  11      301.91      315.53     42.66 o 
  -6   1  11      250.14      233.05     31.74 o 
  -5   1  11       63.06       43.56     20.31 o 
  -4   1  11       99.68      100.96     20.92 o 
  -3   1  11      597.45      622.25     28.53 o 
  -2   1  11      192.43      181.65     19.59 o 
  -1   1  11     1270.70     1234.23     33.91 o 
   0   1  11      522.80      590.91     27.06 o 
   1   1  11      491.76      542.68     28.86 o 
   2   1  11      537.08      515.61     26.91 o 
   3   1  11       29.77       -4.53     18.71 o 
   4   1  11       94.62      102.04     21.23 o 
   5   1  11      244.89      301.75     25.36 o 
   6   1  11     3447.71     3684.45     68.87 o 
   7   1  11       43.49       19.19     23.19 o 
   8   1  11      119.51      128.19     35.90 o 
   9   1  11       95.08       77.43     33.59 o 
  10   1  11      714.78      739.67     65.46 o 
  11   1  11       84.49       73.95     44.41 o 
 -12   2  11      161.35      225.04     50.47 o 
 -11   2  11      179.52      310.91     46.88 o 
 -10   2  11        3.26       -9.44     38.87 o 
  -9   2  11      245.02      225.13     47.34 o 
  -8   2  11        0.55       21.50     37.72 o 
  -7   2  11       11.81       17.76     28.15 o 
  -6   2  11        0.64      -26.69     26.69 o 
  -5   2  11       13.79       14.13     25.35 o 
  -4   2  11     1921.54     1737.74     48.11 o 
  -3   2  11      258.44      291.68     25.14 o 
  -2   2  11      330.12      318.84     25.96 o 
  -1   2  11      664.95      656.10     31.14 o 
   0   2  11       12.69        7.47     17.15 o 
   1   2  11      244.17      254.27     26.41 o 
   2   2  11      276.57      283.23     26.05 o 
   3   2  11      156.94      151.80     24.46 o 
   4   2  11       10.80      -19.45     26.72 o 
   5   2  11     2511.60     2477.37     63.36 o 
   6   2  11       43.12       18.60     29.72 o 
   7   2  11     2116.32     2104.93     70.01 o 
   8   2  11       16.52       12.20     35.25 o 
   9   2  11      134.13      154.44     40.99 o 
  10   2  11        4.72      -14.95     39.52 o 
 -11   3  11      143.72       92.10     55.52 o 
 -10   3  11      362.81      269.29     66.54 o 
  -9   3  11        0.99        0.10     43.00 o 
  -8   3  11       29.85      -33.39     38.39 o 
  -7   3  11      108.84       70.14     44.90 o 
  -6   3  11        0.83        8.34     29.81 o 
  -5   3  11      147.44      160.79     31.92 o 
  -4   3  11       10.55      -25.83     25.83 o 
  -3   3  11       11.39        7.16     23.42 o 
  -2   3  11      124.90       69.98     25.88 o 
  -1   3  11      203.17      276.71     38.64 o 
   0   3  11       65.83      118.99     23.20 o 
   1   3  11       56.19       37.23     21.53 o 
   2   3  11       87.83       75.76     25.20 o 
   3   3  11      817.95      719.39     43.35 o 
   4   3  11      152.04      161.57     33.17 o 
   5   3  11        4.15        6.66     34.25 o 
   6   3  11     1382.84     1270.90     64.65 o 
   7   3  11       20.66      -53.83     55.59 o 
   8   3  11      602.44      494.95     49.33 o 
   9   3  11      156.64      165.48     44.95 o 
  -9   4  11       50.32        3.85     46.12 o 
  -8   4  11      330.90      300.31     72.16 o 
  -7   4  11      175.49       42.82     59.54 o 
  -6   4  11       82.53       36.44     42.34 o 
  -5   4  11       31.20        5.70     36.60 o 
  -4   4  11       20.72       19.28     26.41 o 
  -3   4  11       19.44       55.61     26.99 o 
  -2   4  11     1347.59     1231.18     51.77 o 
  -1   4  11        2.85       29.61     26.50 o 
   0   4  11      600.93      482.49     43.42 o 
   1   4  11      331.42      367.60     50.11 o 
   2   4  11       28.38       40.30     31.90 o 
   3   4  11      126.26      118.25     33.26 o 
   4   4  11        0.01        8.25     31.80 o 
   5   4  11     1268.80     1271.39     62.69 o 
   6   4  11        7.34      -20.78     50.60 o 
   7   4  11      718.97      758.63     91.43 o 
  -6   5  11       49.99       75.91     45.94 o 
  -5   5  11      126.16      108.57     46.37 o 
  -4   5  11      390.04      448.61     56.79 o 
  -3   5  11       42.16       59.09     39.96 o 
  -2   5  11        8.11       42.46     34.12 o 
  -1   5  11      331.47      318.47     43.28 o 
   0   5  11      586.74      486.28     48.17 o 
   1   5  11      237.76      312.74     59.89 o 
   2   5  11      649.36      648.62     52.82 o 
   3   5  11       38.87       74.62     36.27 o 
   4   5  11      108.59      111.51     40.38 o 
 -12   0  12      365.45      435.32    278.80 o 
 -10   0  12      864.17      988.08    206.90 o 
  -8   0  12     1395.21     1421.60     93.20 o 
  -6   0  12      238.41      205.86     49.14 o 
  -4   0  12     1407.07     1360.33     62.88 o 
  -2   0  12        1.07       -8.09     24.97 o 
   0   0  12      307.90      316.58     36.57 o 
   2   0  12      596.47      549.68     41.98 o 
   4   0  12     4422.43     4451.83    103.45 o 
   6   0  12      292.95      344.71     41.80 o 
   8   0  12     1818.42     1855.80     76.17 o 
  10   0  12      793.70      892.49    101.76 o 
 -12   1  12      133.33      243.23     97.04 o 
 -11   1  12      225.26      301.91     53.08 o 
 -10   1  12      345.82      428.91     82.49 o 
  -9   1  12      943.38     1154.07     93.57 o 
  -8   1  12       60.60       50.05     28.72 o 
  -7   1  12      938.99      933.12     52.13 o 
  -6   1  12       50.62       63.46     28.68 o 
  -5   1  12      120.87      137.33     24.47 o 
  -4   1  12      352.56      341.14     29.49 o 
  -3   1  12      211.60      242.99     25.13 o 
  -2   1  12        1.36      -18.76     18.76 o 
  -1   1  12      363.10      420.43     29.72 o 
   0   1  12        0.36      -16.94     18.51 o 
   1   1  12        1.98        6.43     19.84 o 
   2   1  12     1155.49     1135.47     48.25 o 
   3   1  12       37.13       25.65     21.98 o 
   4   1  12      577.76      584.67     32.67 o 
   5   1  12      444.80      449.64     31.29 o 
   6   1  12      197.87      223.95     28.56 o 
   7   1  12      204.49      186.68     30.84 o 
   8   1  12       49.81       39.25     33.94 o 
   9   1  12      333.54      384.83     42.23 o 
  10   1  12      158.27      136.68     61.24 o 
 -11   2  12      161.03      179.09     51.73 o 
 -10   2  12        1.71       56.08     43.43 o 
  -9   2  12      588.54      619.88     82.92 o 
  -8   2  12      513.65      504.17     58.85 o 
  -7   2  12        1.70      -29.55     29.60 o 
  -6   2  12      251.99      312.20     50.19 o 
  -5   2  12      104.85      112.88     31.59 o 
  -4   2  12       16.92       18.91     27.23 o 
  -3   2  12      240.73      285.07     26.06 o 
  -2   2  12      258.29      300.99     50.80 o 
  -1   2  12       45.40       70.33     21.95 o 
   0   2  12       24.96        6.03     20.41 o 
   1   2  12       38.54       10.19     22.28 o 
   2   2  12      368.80      373.73     28.90 o 
   3   2  12       22.60       42.23     23.59 o 
   4   2  12        8.93      -16.49     23.69 o 
   5   2  12        4.91      -23.76     26.33 o 
   6   2  12      121.15       85.76     29.67 o 
   7   2  12      435.48      451.71     47.14 o 
   8   2  12      330.99      266.81     45.54 o 
   9   2  12      368.43      322.58     51.08 o 
 -10   3  12        0.20       88.02     51.00 o 
  -9   3  12      453.23      449.28     64.07 o 
  -8   3  12       49.89        2.36     41.47 o 
  -7   3  12      370.93      441.20     59.68 o 
  -6   3  12        0.04        2.44     31.83 o 
  -5   3  12       42.45       15.18     25.11 o 
  -4   3  12       93.53       87.52     28.80 o 
  -3   3  12      476.96      486.30     37.46 o 
  -2   3  12      343.25      389.78     43.47 o 
  -1   3  12        1.16        2.95     26.78 o 
   0   3  12        8.36        4.94     26.02 o 
   1   3  12       96.77       46.46     24.96 o 
   2   3  12       57.13       63.93     26.91 o 
   3   3  12       55.18       66.20     28.93 o 
   4   3  12      787.78      725.52     50.62 o 
   5   3  12       33.26       59.73     34.71 o 
   6   3  12       58.42       41.83     53.16 o 
   7   3  12      565.64      547.22     55.93 o 
   8   3  12      121.53       62.66     45.73 o 
  -8   4  12      898.81      813.50     69.76 o 
  -7   4  12       14.48      -36.41     36.41 o 
  -6   4  12       45.94      -15.10     41.69 o 
  -5   4  12       26.42        0.48     40.83 o 
  -4   4  12      154.29      100.69     28.58 o 
  -3   4  12     1217.46     1133.35     52.55 o 
  -2   4  12      722.32      613.50     43.24 o 
  -1   4  12       37.97       75.22     33.71 o 
   0   4  12      128.03      145.21     51.08 o 
   1   4  12      295.07      312.97     50.59 o 
   2   4  12       45.60       32.70     38.89 o 
   3   4  12      747.20      751.81     63.30 o 
   4   4  12      131.03      123.77     38.13 o 
   5   4  12      977.95      921.88     60.25 o 
   6   4  12        1.46       -2.05     39.02 o 
  -4   5  12       44.76       92.87     57.48 o 
  -3   5  12      197.22      240.94     47.69 o 
  -2   5  12      294.35      321.34     45.72 o 
  -1   5  12       91.56       75.46     37.81 o 
   0   5  12        2.13       -3.50     34.27 o 
   1   5  12      141.01      190.99     71.29 o 
   2   5  12        0.09       66.01     61.29 o 
 -11   0  13      327.97      984.02    584.18 o 
  -9   0  13       50.46      143.42     51.76 o 
  -7   0  13      480.00      424.63     60.75 o 
  -5   0  13     3519.00     3336.01    101.70 o 
  -3   0  13     1927.62     1710.42     74.10 o 
  -1   0  13       95.15      158.22     31.58 o 
   1   0  13      865.33      862.16     54.52 o 
   3   0  13        5.59       27.40     31.43 o 
   5   0  13      221.72      323.75     44.03 o 
   7   0  13      253.45      190.01     42.91 o 
   9   0  13      315.15      295.59     65.68 o 
 -11   1  13      173.96      246.73    115.82 o 
 -10   1  13     1337.70     1383.49    189.23 o 
  -9   1  13      105.35       68.85     47.89 o 
  -8   1  13       71.31       67.67     31.36 o 
  -7   1  13        9.71       10.31     32.13 o 
  -6   1  13      929.28     1022.54     73.27 o 
  -5   1  13      216.77      198.37     28.41 o 
  -4   1  13     3915.10     3713.68     88.70 o 
  -3   1  13      108.74       85.07     23.10 o 
  -2   1  13       33.97       51.23     29.55 o 
  -1   1  13      132.68      146.60     30.05 o 
   0   1  13     1070.72     1136.90     62.97 o 
   1   1  13      176.55      201.72     25.55 o 
   2   1  13      306.55      315.00     29.21 o 
   3   1  13       43.56       -4.12     22.46 o 
   4   1  13       31.17       21.88     24.15 o 
   5   1  13      176.81      163.11     27.77 o 
   6   1  13       91.15       72.08     28.40 o 
   7   1  13        1.16      -28.32     28.32 o 
   8   1  13        4.54      -30.83     30.83 o 
   9   1  13       52.59       27.75     44.53 o 
 -10   2  13      175.57      192.13     60.93 o 
  -9   2  13      496.73      513.29     63.51 o 
  -8   2  13      169.63      159.96     47.67 o 
  -7   2  13       57.95       41.29     35.25 o 
  -6   2  13       73.88       53.71     35.22 o 
  -5   2  13      443.01      492.70     43.47 o 
  -4   2  13      170.23      170.54     34.76 o 
  -3   2  13       67.47       78.48     28.65 o 
  -2   2  13      177.09      167.41     26.43 o 
  -1   2  13     1172.68     1040.10     74.35 o 
   0   2  13       57.12       83.81     29.22 o 
   1   2  13      242.17      299.50     30.07 o 
   2   2  13      208.16      190.33     29.01 o 
   3   2  13       45.95       34.13     26.34 o 
   4   2  13       24.10       29.22     32.87 o 
   5   2  13       10.85       -0.26     35.05 o 
   6   2  13        2.90        7.17     30.42 o 
   7   2  13       45.80      -12.57     38.34 o 
   8   2  13       79.06        1.07     36.83 o 
  -9   3  13      126.18      154.82     54.39 o 
  -8   3  13      239.90      291.44     58.25 o 
  -7   3  13       59.30       17.57     47.75 o 
  -6   3  13        6.10       48.55     45.87 o 
  -5   3  13       62.22       23.35     30.72 o 
  -4   3  13      419.52      426.41     38.61 o 
  -3   3  13       19.54       32.55     28.32 o 
  -2   3  13       25.43       18.55     27.46 o 
  -1   3  13      257.48      224.93     34.72 o 
   0   3  13      532.98      486.71     40.38 o 
   1   3  13        5.42       24.56     27.43 o 
   2   3  13      355.49      361.83     39.65 o 
   3   3  13      344.87      367.42     39.06 o 
   4   3  13       35.57       29.33     31.12 o 
   5   3  13        0.09      -30.92     30.92 o 
   6   3  13       14.46      -35.24     45.08 o 
   7   3  13       76.63        9.88     70.02 o 
  -7   4  13      154.66       85.23     49.86 o 
  -6   4  13        0.28      -40.43     40.43 o 
  -5   4  13     1634.04     1513.19     86.18 o 
  -4   4  13       64.83       65.85     33.62 o 
  -3   4  13      938.28     1018.39     68.10 o 
  -2   4  13      296.85      241.32     40.76 o 
  -1   4  13      120.07      123.05     44.62 o 
   0   4  13      404.83      454.22     73.54 o 
   1   4  13      297.12      312.27     43.70 o 
   2   4  13      539.20      569.34     65.04 o 
   3   4  13       63.67       63.86     37.65 o 
   4   4  13        8.75       25.97     36.95 o 
   5   4  13       69.39       56.58     41.07 o 
 -10   0  14        4.60      -12.79     52.26 o 
  -8   0  14       65.53       51.85     54.05 o 
  -6   0  14     1290.15     1316.44     86.68 o 
  -4   0  14        9.80       -2.02     39.38 o 
  -2   0  14     5039.01     4971.58    145.09 o 
   0   0  14     1033.52     1056.17     60.16 o 
   2   0  14        9.70       -7.99     32.35 o 
   4   0  14     1248.50     1128.78     63.36 o 
   6   0  14        3.36       -1.53     35.55 o 
   8   0  14     1098.92      970.14     85.22 o 
 -10   1  14       15.21       55.30     78.65 o 
  -9   1  14       33.40       77.65     64.68 o 
  -8   1  14       91.92      138.06     38.06 o 
  -7   1  14      487.17      514.18     50.44 o 
  -6   1  14        7.59      -14.71     29.96 o 
  -5   1  14      969.66     1019.68     54.88 o 
  -4   1  14        1.54      -19.10     25.30 o 
  -3   1  14     1387.40     1351.26     48.04 o 
  -2   1  14       50.63       60.62     25.53 o 
  -1   1  14     1692.43     1603.34     59.48 o 
   0   1  14      386.75      388.06     33.34 o 
   1   1  14      252.53      261.44     30.89 o 
   2   1  14      180.11      157.07     28.91 o 
   3   1  14      894.56      891.98     39.72 o 
   4   1  14      190.21      148.54     29.67 o 
   5   1  14      929.21      980.86     42.88 o 
   6   1  14      360.85      374.42     40.09 o 
   7   1  14      102.65       36.31     32.43 o 
   8   1  14       18.88      -18.50     32.79 o 
  -9   2  14        0.15       55.06     56.03 o 
  -8   2  14      274.40      288.94     84.97 o 
  -7   2  14        0.02       15.19     29.96 o 
  -6   2  14      635.20      634.57     49.19 o 
  -5   2  14        6.26       27.04     32.70 o 
  -4   2  14      150.30      143.42     36.55 o 
  -3   2  14       17.82        2.16     27.91 o 
  -2   2  14      727.26      715.77     56.88 o 
  -1   2  14       67.03       92.95     27.86 o 
   0   2  14       11.67      -13.86     26.76 o 
   1   2  14      131.50      110.39     29.46 o 
   2   2  14      323.66      299.46     32.72 o 
   3   2  14       61.71       46.53     36.63 o 
   4   2  14     1462.27     1579.56    105.08 o 
   5   2  14        9.43        6.05     31.33 o 
   6   2  14      112.59       96.63     37.11 o 
   7   2  14      674.65      748.51     54.55 o 
  -8   3  14      214.97      272.26     59.92 o 
  -7   3  14      447.64      429.19     63.96 o 
  -6   3  14       95.54      143.87     53.36 o 
  -5   3  14      247.41      280.86     42.68 o 
  -4   3  14        1.36      -25.56     30.75 o 
  -3   3  14     1017.56      968.03     87.99 o 
  -2   3  14       30.27       69.24     31.28 o 
  -1   3  14      636.94      641.77     58.22 o 
   0   3  14       47.28       42.84     33.95 o 
   1   3  14      114.23      152.88     50.90 o 
   2   3  14       31.58       22.95     34.44 o 
   3   3  14      773.04      772.11     48.98 o 
   4   3  14       99.45       95.69     34.99 o 
   5   3  14     1089.66     1103.62     64.27 o 
   6   3  14        5.26       -2.79     43.01 o 
  -5   4  14      488.64      520.27     87.38 o 
  -4   4  14        7.17      -36.62     36.62 o 
  -3   4  14      176.70      200.55     41.19 o 
  -2   4  14     1884.18     1933.28    182.58 o 
  -1   4  14        5.49       45.71     35.93 o 
   0   4  14      750.76      704.19     54.87 o 
   1   4  14       62.30       88.61     56.32 o 
   2   4  14       70.93       59.65     38.28 o 
   3   4  14       59.39       22.32     38.53 o 
  -9   0  15      487.92      490.08     79.82 o 
  -7   0  15       16.85       28.90     54.96 o 
  -5   0  15       13.42      -16.19     56.46 o 
  -3   0  15       17.11       31.48     40.68 o 
  -1   0  15     1061.11     1071.19    107.54 o 
   1   0  15      458.43      448.90     50.36 o 
   3   0  15     1265.79     1260.43     79.26 o 
   5   0  15      748.98      800.69     60.89 o 
   7   0  15      694.41      755.03     68.83 o 
  -9   1  15        0.74      -45.80     45.80 o 
  -8   1  15       30.06       51.96     40.76 o 
  -7   1  15       17.64      -39.61     39.61 o 
  -6   1  15      102.51       84.56     38.25 o 
  -5   1  15      146.22      145.70     38.78 o 
  -4   1  15      815.82      863.18     55.89 o 
  -3   1  15        0.01      -20.94     32.35 o 
  -2   1  15       16.90      -21.96     25.54 o 
  -1   1  15       18.31       17.83     26.72 o 
   0   1  15      426.80      461.15     43.45 o 
   1   1  15        0.93      -25.34     25.34 o 
   2   1  15     1875.23     1896.50     92.65 o 
   3   1  15        1.09        9.95     27.71 o 
   4   1  15      277.44      239.83     33.92 o 
   5   1  15        6.06       -2.28     29.96 o 
   6   1  15     1946.48     1963.56     85.36 o 
   7   1  15       51.11       50.06     40.58 o 
  -8   2  15       44.10       86.00     72.08 o 
  -7   2  15       10.05       -0.98     47.18 o 
  -6   2  15       15.10      -15.20     34.93 o 
  -5   2  15      484.84      468.62     54.30 o 
  -4   2  15        0.51      -30.33     32.72 o 
  -3   2  15     1292.80     1228.95     83.79 o 
  -2   2  15        7.92        7.01     33.05 o 
  -1   2  15       12.55       27.43     31.36 o 
   0   2  15      316.25      291.21     38.73 o 
   1   2  15      661.71      744.38     45.92 o 
   2   2  15       21.47        7.56     29.72 o 
   3   2  15      710.42      618.56     45.24 o 
   4   2  15      155.27      133.71     36.79 o 
   5   2  15      555.96      564.54     48.05 o 
   6   2  15      368.17      325.26     44.96 o 
  -6   3  15      209.47      229.16     59.31 o 
  -5   3  15      101.23       82.27     37.48 o 
  -4   3  15     1311.02     1255.18    101.21 o 
  -3   3  15      133.13      133.63     35.62 o 
  -2   3  15       41.81       16.50     31.41 o 
  -1   3  15        6.24       20.90     35.58 o 
   0   3  15      131.79       98.54     38.15 o 
   1   3  15       83.13      126.33     38.93 o 
   2   3  15      550.82      592.03     52.09 o 
   3   3  15       30.09        2.68     37.58 o 
   4   3  15       10.59       -3.08     35.31 o 
  -8   0  16      628.42      721.20     95.31 o 
  -6   0  16      623.20      687.29    244.94 o 
  -4   0  16       94.27      142.32     49.87 o 
  -2   0  16       25.77      -25.52     53.47 o 
   0   0  16       66.93      -26.33     70.75 o 
   2   0  16        2.40      -39.05     39.05 o 
   4   0  16     1834.31     1878.24    125.34 o 
   6   0  16     1066.48     1015.30    130.99 o 
  -8   1  16      270.08      329.20     95.26 o 
  -7   1  16      339.07      284.80     54.99 o 
  -6   1  16       10.49      -35.68     35.68 o 
  -5   1  16        6.53      -35.30     35.30 o 
  -4   1  16      221.24      150.69     41.46 o 
  -3   1  16       16.97        5.55     37.23 o 
  -2   1  16       85.29       73.52     38.75 o 
  -1   1  16       37.86       10.93     42.17 o 
   0   1  16       93.65       32.56     36.84 o 
   1   1  16      134.83      138.17     32.19 o 
   2   1  16       93.13       85.56     30.39 o 
   3   1  16      329.16      275.11     36.04 o 
   4   1  16        5.73      -13.70     31.30 o 
   5   1  16     1989.73     2139.83     89.77 o 
  -7   2  16        1.28      -71.12     71.12 o 
  -6   2  16        3.00      -37.67     37.67 o 
  -5   2  16       51.30       41.75     39.37 o 
  -4   2  16        3.05      -38.98     38.98 o 
  -3   2  16      200.88      253.50     41.58 o 
  -2   2  16      197.02      180.34     37.69 o 
  -1   2  16       43.84       12.55     32.40 o 
   0   2  16       87.41       47.60     33.46 o 
   1   2  16       74.10       60.70     37.63 o 
   2   2  16       97.47      136.82     35.60 o 
   3   2  16       12.34       19.58     33.98 o 
   4   2  16      502.26      537.85     54.41 o 
  -4   3  16       16.57       -9.64     71.85 o 
  -3   3  16        1.03       -1.96     39.09 o 
  -2   3  16      274.56      263.39     46.01 o 
  -1   3  16      117.27      147.84     43.36 o 
   0   3  16      252.34      242.51     45.40 o 
   1   3  16      284.21      267.78     47.63 o 
  -5   0  17     1394.40     1435.64    260.38 o 
  -3   0  17     1463.44     1443.34    132.44 o 
  -1   0  17      718.73      536.68     65.99 o 
   1   0  17       73.57        3.65     43.96 o 
   3   0  17       18.64        1.09     45.78 o 
  -6   1  17       15.23        9.55     77.69 o 
  -5   1  17       19.74      -28.61     38.79 o 
  -4   1  17      866.16      771.59     80.57 o 
  -3   1  17       69.74       62.09     41.05 o 
  -2   1  17      432.08      470.99     56.80 o 
  -1   1  17       47.00       38.31     38.67 o 
   0   1  17       14.27      -20.75     32.50 o 
   1   1  17       44.93       11.41     34.11 o 
   2   1  17        7.26       -2.37     51.77 o 
   3   1  17       94.01      136.96     44.44 o 
  -4   2  17       11.52       14.98     83.22 o 
  -3   2  17       89.64       49.08     48.12 o 
  -2   2  17       30.43      -25.14     37.64 o 
  -1   2  17      133.11       48.85     40.44 o 
   0   2  17        2.27       18.68     47.34 o 
   1   2  17      346.98      297.35     50.28 o 
  -2   0  18       81.67     -111.43    117.78 o 
                                                 
